# Supplementary material for: Transcriptome and GWAS Analyses Reveal Candidate Gene for Root Traits of Alfalfa during Germination under Salt Stress
Source: Int J Mol Sci. 2023 Mar 27;24(7):6271. doi: 10.3390/ijms24076271 (PMC10094355; doi:10.3390/ijms24076271)
Supplement: Supplementary file 1 [file ijms-24-06271-s001.zip]

Archive with 11 entries (11 files):
- ijms-2203350-supplementary captions.pdf
- Table S1.xls
- Table S10.xls
- Table S2.xls
- Table S3.xlsx
- Table S4.xlsx
- Table S5.xlsx
- Table S6.xlsx
- Table S7.xlsx
- Table S8.xlsx
- Table S9.xls
