# Supplementary material for: Transcriptome and GWAS Analyses Reveal Candidate Gene for Root Traits of Alfalfa during Germination under Salt Stress
Source: Int J Mol Sci. 2023 Mar 27;24(7):6271. doi: 10.3390/ijms24076271 (PMC10094355; doi:10.3390/ijms24076271)
Supplement: Supplementary file 1 [file ijms-24-06271-s001.zip › Table S1.xls]

## Sheet: Sheet1
Table S1: Significant SNPs identified via BLINK
Trait	Marker Name	Chr	Pos	LOD	FDR	Alleles	Salt concentration
LR	chr6__66186791	6	66186791	7.42022	0.0332509	T/C	100mM
	chr3__21157879	3	21157879	7.23433	0.0255069	G/A	100mM
	chr6__66186787	6	66186787	7.17263	0.0196005	G/A	100mM
	chr3__47240631	3	47240631	6.62893	0.0514076	G/A	100mM
	chr5__65228093	5	65228093	7.29499	0.0443637	G/A	150mM
	chr1__45355389	1	45355389	6.36251	0.18988	G/C	150mM
	chr6__71598056	6	71598056	6.16685	0.19863	A/G	150mM
	chr7__68231494	7	68231494	6.14026	0.158379	T/C	150mM
	chr8__25061188	8	25061188	6.02549	0.165029	C/T	150mM
	chr3__68865982	3	68865982	9.54061	0.000252007	C/T	200mM
	chr5__41748631	5	41748631	9.25337	0.000244131	C/T	200mM
	chr7__51705854	7	51705854	8.36051	0.0012717	G/T	200mM
	chr7__38539901	7	38539901	7.22621	0.0129941	C/T	200mM
	chr4__44508588	4	44508588	6.91721	0.0211756	G/A	200mM
RV	chr5__57750975	5	57750975	7.33348	0.0406011	T/C	100mM
	chr5__62773359	5	62773359	7.07366	0.036926	G/A	100mM
	chr7__14539317	7	14539317	6.37779	0.122212	G/A	100mM
	chr8__75617830	8	75617830	7.07314	0.0739394	C/T	150mM
	chr4__109615	4	109615	6.91721	0.0529389	T/G	150mM
	chr5__6887597	5	6887597	6.65758	0.0641684	A/T	150mM
	chr6__51469805	6	51469805	6.54363	0.0625641	T/C	150mM
	chr1__62237427	1	62237427	6.11862	0.133179	G/A	150mM
	chr7__76513233	7	76513233	6.098	0.116378	C/G	150mM
	chr1__62237419	1	62237419	6.02826	0.117128	T/C	150mM
	chr5__36612531	5	36612531	6.72816	0.163629	G/A	200mM
	chr6__22380159	6	22380159	6.17587	0.29182	C/T	200mM
	chr1__58053116	1	58053116	6.14509	0.208839	C/A	200mM
RL	chr3__381023	3	381023	7.13136	0.0646642	T/A	100mM
	chr8__35949140	8	35949140	6.87943	0.0577515	T/C	100mM
	chr4__26390861	4	26390861	6.5391	0.0842939	G/A	100mM
	chr8__35953298	8	35953298	6.27901	0.115066	C/A	100mM
	chr6__758306	6	758306	6.2426	0.100103	G/T	100mM
	chr4__61741260	4	61741260	6.16494	0.0997526	T/G	100mM
	chr5__41320598	5	41320598	6.49214	0.281757	G/T	150mM
	chr8__32487780	8	32487780	6.00568	0.431824	A/T	150mM
	chr8__17202446	8	17202446	7.79048	0.0141754	C/T	200mM
	chr2__77646538	2	77646538	7.04144	0.0397698	G/A	200mM
	chr2__77646559	2	77646559	7.04144	0.0265132	T/G	200mM
	chr2__77646561	2	77646561	7.04144	0.0198849	T/G	200mM
	chr4__18552551	4	18552551	6.64207	0.039901	A/G	200mM
	chr2__23607607	2	23607607	6.63451	0.0338342	A/C	200mM
	chr2__55910874	2	55910874	6.37161	0.0531264	T/C	200mM
	chr1__8903020	1	8903020	6.13549	0.0800646	C/T	200mM
	chr1__80538230	1	80538230	6.02091	0.0926552	A/G	200mM
RD	chr3__92730129	3	92730129	6.4828	0.287883	A/C	100mM
	chr4__64645604	4	64645604	6.4168	0.167567	C/T	100mM
	chr3__3429139	3	3429139	6.93181	0.102378	C/T	150mM
	chr3__3429143	3	3429143	6.19518	0.279132	T/G	150mM
	chr3__3146487	3	3146487	6.17263	0.288015	C/T	200mM
