# Supplementary material for: Transcriptome and GWAS Analyses Reveal Candidate Gene for Root Traits of Alfalfa during Germination under Salt Stress
Source: Int J Mol Sci. 2023 Mar 27;24(7):6271. doi: 10.3390/ijms24076271 (PMC10094355; doi:10.3390/ijms24076271)
Supplement: Supplementary file 1 [file ijms-24-06271-s001.zip › Table S10.xls]

## Sheet: Sheet1
Table S10: Primers used in this study
Gene ID	Forward primer (5`- 3`)	Reverse primer (5`- 3`)
Msa0739460	AATCGACGCTGTTTTCGCTG	ACACTCGCACCCACTTCATT
Msa0714230	GGGACATGGATTCAGTGGCA	ATCACCGGAACCGCCATATC
Msa0714270	GCCCTGGTTTCCTGCCTAAT	ACCCGTTTGCCATGCTTAGA
Msa0034280	GGAGGACGCACAATGAGGAA	AGCCGCGTTGAGTAGAAACA
Msa0034310	GCAAACCATCTGTGGAAGCC	GGTCAGCACCAGGCACTAAA
Msa1039390	GAGCAATCCCAATGGCAAGA	GTGCTCCCTCCCATCCTTAAC
Msa1033210	TTGGAGCATTGGTTGGGACA	CTGCAAGGATGAAAGTGCCC
Msa1023640	GATCACTTTGCCTCCCCGAC	CCAATGGTGGTGTATTGCCC
Msa0867680	ACCCTAGATGCTGTCGGAGT	TCGGGAGTTACCCCACGTAT
Msa0006150	CTCCTGAGGATGACTGCGAC	ATCCGCATATCGGGACGAAC
Msa0388290	TGAGGCAGATCCGTTACCAG	TCGTCGCGTATCTCATCGAA
Housekeeping gene	CAAAAGATGGCAGATGCTGAGGAT	CATGCACCAGTATGACGAGGTCG
FtH3	GAAATTCGCAAGTACCAGAAGAG	CCAACAAGGTATGCCTCAGC
