# Supplementary material for: Transcriptome and GWAS Analyses Reveal Candidate Gene for Root Traits of Alfalfa during Germination under Salt Stress
Source: Int J Mol Sci. 2023 Mar 27;24(7):6271. doi: 10.3390/ijms24076271 (PMC10094355; doi:10.3390/ijms24076271)
Supplement: Supplementary file 1 [file ijms-24-06271-s001.zip › Table S2.xls]

## Sheet: Sheet5
Table S2: Genes associated with salt stress identified by sequence similarity
Gene	Arabidopsis best hit	Identity (%)	Gene Description
Msa0714230	AT4G37470	76.866	HTL belonging to the alpha/beta fold hydrolase superfamily. Mutant and over-expression studies indicates its involvement in seedling de-etiolation process. Involved in the perception of karrikins. Interacts with MAX2 and together targets SMAX1 for polyubiquitination and degradation. Important for cotyledon expansion.
Msa0714270	AT4G37460	62.442	Encodes a tetratricopeptide repeat domain containing protein that shows sequence similarity to those of transcriptional repressors in other organisms. Involved in mediating effector-triggered immunity.
Msa0034280	AT3G62060	60.061	Pectinacetylesterase family protein
Msa0034310	AT5G59480	50.549	Haloacid dehalogenase-like hydrolase (HAD) superfamily protein
Msa1039390	NA	NA	NA
Msa1023640	NA	NA	NA
Msa0867680	ATCG00900	92.424	encodes a chloroplast ribosomal protein S7, a constituent of the small subunit of the ribosomal complex
Msa0006150	AT1G74920	35.343	ALDH10A8 encodes a protein that has not been functionally characterized, but it is similar to an Arabidopsis protein that has betaine aldehyde dehydrogenase and aminoaldehyde dehydrogenase activity. ALDH10A8 localizes to leucoplasts. aldh10a8 mutant plants are more susceptible to NaCl and dehydration stress.
Msa0388290	AT5G13240	67.532	Global repressor of RNA polymerase III (Pol III). Maf1 repressor activity is critical for plant survival during environmental stresses, and is regulated by its phosphorylation/dephosphorylation through the activity of TOR and PP4/PP2A phosphatases
Msa0006120	NA	NA	NA
Msa0006130	AT4G31880	66.867	One of 5 PO76/PDS5 cohesion cofactor orthologs of Arabidopsis.
Msa0006140	AT4G31880	62.621	One of 5 PO76/PDS5 cohesion cofactor orthologs of Arabidopsis.
Msa0023730	AT2G27050	61	ethylene-insensitive3-like1 (EIL1) The mRNA is cell-to-cell mobile.
Msa0031310	AT1G05630	60.353	Encodes an inositol polyphosphate 5-phosphatase with phosphatase activity toward only Ins(1,4,5)P3. Induced in response to ABA and wounding treatments. Expressed in young seedlings and flowers, while no transcripts were detectable in maturated roots, stems, and rosette leaves Modulates the development of cotyledon veins through its regulation of auxin homeostasis. Involved in blue light light–sti…
Msa0031320	AT3G07040	30.097	Contains an N-terminal tripartite nucleotide binding site and a C-terminal tandem array of leucine-rich repeats. Confers resistance to Pseudomonas syringae strains that carry the avirulence genes avrB and avrRpm1.
Msa0031330	AT2G43130	60.811	encodes a protein belonging to the Rab/Ypt family of small GTPases, which are implicated in intracellular vesicular traffic
Msa0031340	AT5G16260	69.697	Encodes a RNA binding protein ELF9 (EARLY FLOWERING9). Loss of ELF9 function in the Wassilewskija ecotype causes early flowering in short days. ELF9 reduces SOC1 (SUPPRESSOR OF OVEREXPRESSION OF CO1) transcript levels, possibly via nonsense-mediated mRNA decay. The mRNA is cell-to-cell mobile.
Msa0034290	AT4G01660	71.429	Encodes an ABC1-like protein, member of the ATH subfamily; putative ABC transporter; isolated by functional complementation of a yeast abc1 mutant The mRNA is cell-to-cell mobile.
Msa0034300	NA	NA	NA
Msa0201740	AT4G30074	34.4	Encodes a member of a family of small,secreted, cysteine rich protein with sequence similarity to the PCP (pollen coat protein) gene family.
Msa0227030	AT1G15780	59.223	NA
Msa0227040	AT1G15780	56.028	mediator of RNA polymerase II transcription subunit 15a-like protein
Msa0227050	AT4G30330	89.773	Differs from PCP only in two amino acids, expression is regulated in a manner opposite to that of PCP in that it was upregulated in response to increasing ambient temperature.
Msa0227060	AT1G15780	58.824	mediator of RNA polymerase II transcription subunit 15a-like protein
Msa0227070	AT5G27220	40.769	Frigida-like protein
Msa0342490	AT3G42630	56.911	Pentatricopeptide repeat (PPR) superfamily protein
Msa0342500	NA	NA	NA
Msa0344630	AT5G19440	66.216	similar to Eucalyptus gunnii alcohol dehydrogenase of unknown physiological function (GI:1143445), apple tree, PIR:T16995; NOT a cinnamyl-alcohol dehydrogenase
Msa0344640	AT3G29240	41.803	Interacts with chloroplast chaperone CLPC1, which unfolds and delivers substrates to the stromal CLPPRT protease complex for degradation. CLPD and DUF760-6 form a small module (IV) connecting to DUF179-3, CLPX1, and CLPB3.
Msa0344650	AT1G19800	69.101	Encodes a permease-like protein involved in lipid transfer from the ER to the chloroplast, more specifically, transfer of phosphatidate across the chloroplast inner membrane. Mutant leaves accumulate trigalactosyldiacylglycerol, triacylglycerol and phosphatidate. Chloroplast lipids are altered in their fatty acid composition and as a consequence the development of chloroplasts in the mutants are …
Msa0352350	NA	NA	NA
Msa0352360	NA	NA	NA
Msa0352370	NA	NA	NA
Msa0359550	AT1G18560	30.986	BED zinc finger and hAT dimerization domain-containing protein
Msa0370920	AT3G48260	54.949	Encodes a member of the WNK family (9 members in all) of protein kinases, the structural design of which is clearly distinct from those of other known protein kinases, such as receptor-like kinases and mitogen-activated protein kinases.
Msa0370930	NA	NA	NA
Msa0370950	NA	NA	NA
Msa0370960	NA	NA	NA
Msa0370970	AT5G15610	57.143	Proteasome component (PCI) domain protein
Msa0370980	NA	NA	NA
Msa0370990	NA	NA	NA
Msa0388300	AT3G51690	42.712	DNA helicase homolog PIF1.
Msa0388310	AT2G01270	68.577	Encodes a protein disulfide isomerase-like (PDIL) protein, a member of a multigene family within the thioredoxin (TRX) superfamily. This protein also belongs to the quiescin-sulfhydryl oxidase (QSOX) family, which possess an Erv1-like domain at the COOH terminus in addition to a TRX domain.
Msa0388320	AT1G15020	58.065	Encodes a protein disulfide isomerase-like (PDIL) protein, a member of a multigene family within the thioredoxin (TRX) superfamily. This protein also belongs to the quiescin-sulfhydryl oxidase (QSOX) family, which possess an Erv1-like domain at the COOH terminus in addition to a TRX domain.
Msa0527650	AT3G16857	30.693	Encodes an Arabidopsis response regulator (ARR) protein that acts in concert with other type-B ARRs in the cytokinin signaling pathway. Also involved in cytokinin-dependent inhibition of hypocotyl elongation and cytokinin-dependent greening and shooting in tissue culture. ARR1, ARR10, and ARR12 are redundant regulators of drought response, with ARR1 being the most critical. ARR1, ARR10 and ARR12 …
Msa0527660	AT1G54490	41.803	Involved in the ethylene response. XRN4 does not appear to regulate ethylene signaling via an RNA-INDUCED SILENCING COMPLEX-based RNA silencing mechanism but acts by independent means. Endogenous suppressor of posttranscriptional gene silencing. The mRNA is cell-to-cell mobile.
Msa0538810	AT1G60900	73.05	Putative U2A65 splicing factor which functions in abscisic acid mediated flowering via regulating the precursor messenger RNA splicing of ABI5 and FLC in shoot apex. Regulates flowering time and displays a redundant role in pollen tube growth together with AtU2AF65a.
Msa0538820	AT4G32380	49.223	pectin lyase superfamily protein
Msa0549380	AT1G06130	72.131	glyoxalase 2-4
Msa0549390	AT2G43420	43.585	3-beta hydroxysteroid dehydrogenase/isomerase family protein
Msa0549400	AT1G06130	72.131	glyoxalase 2-4
Msa0562070	AT1G30860	29.373	RING/U-box superfamily protein
Msa0562080	AT3G03300	63.158	Encodes a Dicer-like protein that functions in the antiviral silencing response in turnip-crinkle virus-infected plants but not in TMV or CMV-strain-Y-infected plants. Involved in the production of ta-siRNAs. Partially antagonizes the production of miRNAs by DCL1. Substitutes for DCL4 to produce viral siRNA when DCL4 is missing or inhibited. Able to produce siRNAs but not miRNAs.
Msa0562090	NA	NA	NA
Msa0562100	NA	NA	NA
Msa0562110	NA	NA	NA
Msa0562120	AT3G23780	66.804	This gene encodes the second largest, catalytic subunit of the nuclear DNA-dependent RNA polymerase IV (aka RNA polymerase D). The NRPD2 protein is found at nuclear foci that overlap or are adjacent to chromocentromeres but are not fully coincident with chromocentromeres. The loss of NRPD2 leads to the loss of cytosine methylation at pericentromeric 5S genes and AtSN1 retroelements but has no dis…
Msa0562130	AT1G65780	38.095	P-loop containing nucleoside triphosphate hydrolases superfamily protein
Msa0564110	AT3G23780	66.804	This gene encodes the second largest, catalytic subunit of the nuclear DNA-dependent RNA polymerase IV (aka RNA polymerase D). The NRPD2 protein is found at nuclear foci that overlap or are adjacent to chromocentromeres but are not fully coincident with chromocentromeres. The loss of NRPD2 leads to the loss of cytosine methylation at pericentromeric 5S genes and AtSN1 retroelements but has no dis…
Msa0564120	AT1G20500	61.905	AMP-dependent synthetase and ligase family protein
Msa0714240	AT5G67360	63.193	Encodes a subtilisin-like serine protease essential for mucilage release from seed coats.
Msa0714250	AT1G10240	40.541	FAR1-related sequence 11
Msa0714260	AT1G10240	31.053	FAR1-related sequence 11
Msa0731100	AT1G77850	38.783	Encodes a transcriptional regulator that directly binds to the promoter of MYB108 and plays a crucial role in anther dehiscence, pollen wall pattern formation, tapetum development, and auxin signal transduction in anthers. It is post-transcriptionally regulated by miR160 and regulates early auxin response genes.
Msa0739440	AT4G03460	37.059	Ankyrin repeat family protein;
Msa0739450	AT1G34355	57.447	Encodes PS1 (Parallel Spindle 1). Mutations in PS1 lead to diploid male spores, diploid pollen grains, and spontaneous triploid plants in the next generation. Female meiosis is not affected in the mutants.
Msa0739460	AT2G05790	60.046	O-Glycosyl hydrolases family 17 protein
Msa0742780	AT2G32990	69.309	glycosyl hydrolase 9B8
Msa0742790	AT5G05760	49.271	A SNARE protein (ortholog of syntaxin 5), a membrane fusion machine component involved in cytokinesis; Golgi-localized Qa-soluble N-ethylmaleimide sensitive factor attachment protein receptor. SYP31 and SYP32 directly interacted with COG3, a subunit of the conserved oligomeric Golgi (COG) complex and were responsible for its Golgi localization, providing an underlying mechanism for SYP31/32 funct…
Msa0742800	NA	NA	NA
Msa0742810	AT2G44240	37.222	NEP-interacting protein (DUF239)
Msa0744440	AT5G48160	70.087	Encodes a nuclear PHD finger protein that is functionally redundant with OBE1 and plays an important role in the maintenance and/or establishment of the root and shoot apical meristems.
Msa0867660	NA	NA	NA
Msa0867670	NA	NA	NA
Msa0867690	ATCG00890	93.655	NADH dehydrogenase ND2
Msa0867700	ATCG00860	53.052	Encodes an unknown protein. This gene is regulated by AtSIG6 transcriptionally.Strong interaction with TIC inner envelope protein translocon which consists of Tic20/Tic56/Tic100/Tic214(Ycf1)
Msa0867710	ATCG00860	72.222	Encodes an unknown protein. This gene is regulated by AtSIG6 transcriptionally.Strong interaction with TIC inner envelope protein translocon which consists of Tic20/Tic56/Tic100/Tic214(Ycf1)
Msa0879710	AT3G23240	75.806	encodes a member of the ERF (ethylene response factor) subfamily B-3 of ERF/AP2 transcription factor family (ERF1). The protein contains one AP2 domain. There are 18 members in this subfamily including ATERF-1, ATERF-2, AND ATERF-5. EREBP like protein that binds GCC box of ethylene regulated promoters such as basic chitinases. Constitutive expression of ERF1 phenocopies ethylene over production. …
Msa0879720	AT4G10400	31.925	F-box/RNI-like/FBD-like domains-containing protein
Msa0887930	AT4G40030	82.051	Histone superfamily protein
Msa0887940	NA	NA	NA
Msa1010920	AT5G01860	62.791	C2H2 and C2HC zinc fingers superfamily protein
Msa1010930	NA	NA	NA
Msa1018520	AT2G01050	27.381	zinc ion binding / nucleic acid binding protein
Msa1023620	AT3G09140	40.26	hypothetical protein (DUF674)
Msa1023630	AT4G23160	29.167	Encodes a cysteine-rich receptor-like protein kinase.
Msa1023650	AT3G09140	31.434	hypothetical protein (DUF674)
Msa1033190	AT5G25160	40	Encodes a zinc finger protein containing only a single zinc finger.
Msa1033200	AT2G40840	78.295	Encodes a cytosolic protein with transglucosidase and amylomaltase activity. It is an essential component of the pathway from starch to sucrose and cellular metabolism in leaves at night. The protein binds to heteroglycans and utilizes glucose, mannose and xylose as acceptors. Fucose and galactose can also act as acceptors but less efficiently than the previous three. It was also was also recentl…
Msa1033210	AT2G40900	53.083	Encodes a plasma membrane-localized amino acid transporter likely involved in amino acid export in the developing seed.
Msa1039340	AT2G47820	44.412	arginine-glutamic acid dipeptide repeat protein
Msa1039350	AT5G27630	68.072	Acyl-CoA binding protein with high affinity for oleoyl-CoA. Expressed in all plant organs. Involved in fatty acid transport. Plays a role in determining seed oil content.
Msa1039360	AT5G27650	57.224	PWWP domain protein involved in regulation of FLC and flowering time.
Msa1039370	AT5G27660	61.556	Encodes a protein with similarity to human PARK13, a mitochondrial protease implicated in Parkinson disease. DEG14 is induced by heat stress and involved in degradation of misfolded proteins.
Msa1039380	AT5G27670	78.571	Encodes HTA7, a histone H2A protein
Msa1182170	AT5G36930	44.228	Disease resistance protein (TIR-NBS-LRR class) family
Msa1182180	AT3G48080	34.831	alpha/beta-Hydrolases superfamily protein
Msa1182190	AT3G14470	32.44	NB-ARC domain-containing disease resistance protein
Msa1186600	AT5G12330	39.077	A member of SHI gene family. Arabidopsis thaliana has ten members that encode proteins with a RING finger-like zinc finger motif. Despite being highly divergent in sequence, many of the SHI-related genes are partially redundant in function and synergistically promote gynoecium, stamen and leaf development in Arabidopsis. Expressed in lateral root primordia and induced by auxin. SWP1 is involved i…
Msa1214810	NA	NA	NA
Msa1214820	NA	NA	NA
Msa1214830	AT2G30370	43.548	Encodes a small, potentially secreted protein that acts as an inhibitor of stomatal production though likely not through direct interaction with the TMM receptor. It is homologous to known stomatal regulators EPF1 and EPF2. Memmber of the EPF/EPFL (epidermal patterning factor/EPF-like) gene family, which genes encode plant-specific secretory peptides, several of which play a role in controlling s…
Msa1214840	AT5G35410	72.87	encodes a member of the CBL-interacting protein kinase family, is a regulatory component controlling plant potassium nutrition
