# Supplementary material for: Transcriptome and GWAS Analyses Reveal Candidate Gene for Root Traits of Alfalfa during Germination under Salt Stress
Source: Int J Mol Sci. 2023 Mar 27;24(7):6271. doi: 10.3390/ijms24076271 (PMC10094355; doi:10.3390/ijms24076271)
Supplement: Supplementary file 1 [file ijms-24-06271-s001.zip › Table S3.xlsx]

## Sheet: Sheet1
Table S3: All DEGs in the Salt1 stage
Gene ID	Chr	Pos_S	Pos_E	Direction	Annotation
Msa1210180	group8_1	68947606	68948732	up	Gibberellin regulated protein
Msa1210900	group8_1	70214965	70216070	up	Gibberellin regulated protein
Msa1029990	group7_1	63769798	63770425	down	ethylene-responsive transcription factor
Msa0896370	group6_1	86435125	86441177	down	Beta-amylase
Msa0728950	group5_1	35312299	35314612	down	phosphatase 2c
Msa0715660	group5_1	8756861	8757154	up	-
Msa0384220	group3_1	87280133	87281271	up	-
Msa1034870	group7_1	70574118	70575868	up	Zinc finger A20 and AN1 domain-containing stress-associated protein
Msa0346740	group3_1	7389746	7390486	up	Belongs to the MIP aquaporin (TC 1.A.8) family
Msa0192290	group2_1	8044018	8045300	up	Auxin-repressed 12.5 kDa
Msa0373060	group3_1	72020494	72022393	up	Catalyzes xyloglucan endohydrolysis (XEH) and or endotransglycosylation (XET). Cleaves and religates xyloglucan polymers, an essential constituent of the primary cell wall, and thereby participates in cell wall construction of growing tissues
Msa0709820	group5_1	946089	947230	up	-
Msa0373050	group3_1	72015278	72016766	up	Catalyzes xyloglucan endohydrolysis (XEH) and or endotransglycosylation (XET). Cleaves and religates xyloglucan polymers, an essential constituent of the primary cell wall, and thereby participates in cell wall construction of growing tissues
Msa1025270	group7_1	55681910	55682790	up	Abscisic acid receptor
Msa1170840	group8_1	192800	193417	up	Abscisic acid receptor
Msa0031230	group1_1	57929235	57933510	up	START domain
Msa0561450	group4_1	60965833	60966633	up	The light-harvesting complex (LHC) functions as a light receptor, it captures and delivers excitation energy to photosystems with which it is closely associated
Msa0216950	group2_1	63137907	63146812	up	Wound-induced protein
Msa1207480	group8_1	64922012	64929751	up	14 kDa proline-rich protein DC2.15-like
Msa0371420	group3_1	69567845	69569622	up	NADH-ubiquinone reductase complex 1 MLRQ subunit
Msa0220960	group2_1	69496769	69498234	up	Fasciclin-like arabinogalactan protein
Msa0192360	group2_1	8130949	8131420	up	Auxin-repressed 12.5 kDa
Msa0192380	group2_1	8167731	8169455	up	Auxin-repressed 12.5 kDa
Msa0569140	group4_1	70953152	70956017	up	Aminotransferase class-V
Msa0532210	group4_1	6228099	6228755	up	Abscisic acid receptor
Msa1207000	group8_1	64373992	64378303	up	transcription factor
Msa1207090	group8_1	64507105	64510686	up	transcription factor
Msa0549870	group4_1	45136688	45137005	up	lipid-transfer protein
Msa0723860	group5_1	21863926	21873940	up	Belongs to the peptidase M10A family
Msa0345320	group3_1	4487252	4487674	up	EF-hand domain pair
Msa0880400	group6_1	26974751	26980628	up
Msa0216370	group2_1	62164096	62166421	up	Stem-specific protein
Msa0001340	group1_1	3027970	3028542	down	-
Msa0563970	group4_1	64413071	64415350	up	Catalyzes xyloglucan endohydrolysis (XEH) and or endotransglycosylation (XET). Cleaves and religates xyloglucan polymers, an essential constituent of the primary cell wall, and thereby participates in cell wall construction of growing tissues
Msa0577320	group4_1	81620104	81622369	up	Catalyzes xyloglucan endohydrolysis (XEH) and or endotransglycosylation (XET). Cleaves and religates xyloglucan polymers, an essential constituent of the primary cell wall, and thereby participates in cell wall construction of growing tissues
Msa0369700	group3_1	67020690	67021181	up	Hypoxia induced protein conserved region
Msa0571180	group4_1	73715221	73727390	up	thaumatin-like protein
Msa0193870	group2_1	9732836	9733012	up	-
Msa0221460	group2_1	70030289	70035594	down	Phosphoenolpyruvate carboxylase
Msa0723780	group5_1	21745207	21771655	up	Belongs to the peptidase M10A family
Msa0221960	group2_1	70847320	70849883	up	Belongs to the MIP aquaporin (TC 1.A.8) family
Msa0711200	group5_1	3071629	3072876	up	Protein of unknown function (DUF1005)
Msa0569380	group4_1	71229068	71230791	down	NAC domain-containing protein
Msa1171720	group8_1	1643254	1646220	up	inactive poly ADP-ribose polymerase
Msa0047990	group1_1	81208525	81211422	up	Belongs to the ATG8 family
Msa0347690	group3_1	8878576	8884093	up	KH domain-containing protein
Msa0372100	group3_1	70418993	70420138	up	36.4 kDa proline-rich
Msa0203400	group2_1	27187968	27190631	down	Divergent CCT motif
Msa1197820	group8_1	48953944	48955197	up	At5g65660-like
Msa0040380	group1_1	70535834	70538833	up	Belongs to the Frigida family
Msa0728120	group5_1	31763784	31766783	up	Inositol oxygenase
Msa0043240	group1_1	74342055	74345127	up	PB1 domain
Msa0006150	group1_1	8919086	8923344	up	Belongs to the aldehyde dehydrogenase family
Msa0714480	group5_1	7114900	7116019	up	Maternal effect embryo arrest 59
Msa0716530	group5_1	10004973	10007250	up
Msa1036370	group7_1	72713897	72714821	up	Photosystem II reaction center W protein, chloroplastic-like
Msa0577070	group4_1	81228997	81230694	down	NAC domain-containing protein
Msa0898010	group6_1	90624259	90627472	up	Serine threonine-protein kinase
Msa1204190	group8_1	59705918	59707047	up	Early nodulin-93-like
Msa0715010	group5_1	7883194	7884707	up	Protein of unknown function (DUF1685)
Msa1204160	group8_1	59675964	59677084	up	Early nodulin-93-like
Msa0375500	group3_1	75271965	75275250	up	alcohol dehydrogenase
Msa0224570	group2_1	74473638	74474031	up	-
Msa0580350	group4_1	85399678	85412541	up	lipid transfer-like protein
Msa1219430	group8_1	82261836	82263364	up	-
Msa0547200	group4_1	40029717	40032653	up	Belongs to the MIP aquaporin (TC 1.A.8) family
Msa0533510	group4_1	8522562	8523693	up	Germin-like protein subfamily 1 member
Msa0369870	group3_1	67209285	67213358	up	WAT1-related protein
Msa0533530	group4_1	8559549	8565633	up	Belongs to the TPP enzyme family
Msa0214800	group2_1	59421932	59429921	up	Epidermis-specific secreted glycoprotein
Msa1006930	group7_1	5996332	5998068	up	Gibberellin-regulated protein
Msa0566500	group4_1	67593486	67598885	up	LSD1 zinc finger
Msa0746550	group5_1	68974276	68975025	down	Late embryogenesis abundant protein
Msa0533520	group4_1	8534091	8535030	up	Germin-like protein subfamily 1 member
Msa0383230	group3_1	86010969	86016593	up	RING finger and CHY zinc finger domain-containing protein
Msa0358910	group3_1	45102632	45109483	up	Histone H3.1-like
Msa0720480	group5_1	16519439	16521037	up
Msa0538650	group4_1	18126313	18127058	up
Msa0225840	group2_1	76067064	76074388	down	Belongs to the ABC transporter superfamily. ABCG family. PDR (TC 3.A.1.205) subfamily
Msa0019190	group1_1	33354450	33359006	up	Catalyzes the oxidation of uric acid to 5- hydroxyisourate, which is further processed to form (S)-allantoin
Msa1216060	group8_1	77564340	77573502	up	Stem-specific protein
Msa1016060	group7_1	31603148	31607942	up	Kelch repeat-containing protein At3g27220-like
Msa0556270	group4_1	54355661	54357663	up	Cell number regulator
Msa0196290	group2_1	13459692	13466392	up	Stem-specific protein
Msa0343630	group3_1	2047540	2048169	down	ethylene-responsive transcription factor
Msa0040210	group1_1	70292267	70297509	up	leucine-rich repeat extensin-like protein
Msa0375550	group3_1	75337228	75340828	up	alcohol dehydrogenase
Msa0538440	group4_1	17758037	17760116	up	Belongs to the peroxidase family. Classical plant (class III) peroxidase subfamily
Msa0375520	group3_1	75278614	75296318	up	alcohol dehydrogenase
Msa0212950	group2_1	55388860	55392001	up	Photosystem II 10 kDa polypeptide
Msa1206180	group8_1	63084855	63087612	down	Beta-amylase
Msa0538530	group4_1	17911094	17913174	up	Belongs to the peroxidase family. Classical plant (class III) peroxidase subfamily
Msa0343030	group3_1	1055313	1059825	up	PI-PLC X domain-containing protein
Msa1020750	group7_1	44551822	44554265	up
Msa0372460	group3_1	70968608	70971952	down	DCD
Msa1026170	group7_1	57776928	57799277	up	Removal of H(2)O(2), oxidation of toxic reductants, biosynthesis and degradation of lignin, suberization, auxin catabolism, response to environmental stresses such as wounding, pathogen attack and oxidative stress. These functions might be dependent on each isozyme isoform in each plant tissue
Msa0214820	group2_1	59439880	59441187	up	Epidermis-specific secreted glycoprotein
Msa1203320	group8_1	57415072	57418318	up	oxygen-evolving enhancer protein
Msa0557250	group4_1	55563624	55565477	down	Belongs to the class I-like SAM-binding methyltransferase superfamily. Cation-independent O- methyltransferase family
Msa1206580	group8_1	63652148	63653494	up	Belongs to the expansin family
Msa0725920	group5_1	26022200	26024489	down	at-exp1,atexp1,atexpa1,athexp alpha 1.2,exp1,expa1
Msa0713110	group5_1	5009518	5014043	up	PI-PLC X domain-containing protein
Msa1206600	group8_1	63661258	63663149	up	Belongs to the expansin family
Msa0349570	group3_1	13509926	13512971	up
Msa0555920	group4_1	53927810	53934625	up	flavanone 4-reductase activity
Msa0197870	group2_1	16225619	16230359	up	Protein kinase G11A-like
Msa0003840	group1_1	6354500	6356936	up	-
Msa0017900	group1_1	29907306	29911928	up	Squalene monooxygenase-like
Msa0186200	group2_1	910842	912129	up	Early nodulin-93-like
Msa1209050	group8_1	67461236	67464595	up	Transmembrane proteins 14C
Msa0031510	group1_1	58253223	58255286	up	f-box protein
Msa0556520	group4_1	54761443	54763150	up	-
Msa0878410	group6_1	19315268	19318523	up	2-aminoethanethiol
Msa0386770	group3_1	90531754	90534015	up	Universal stress protein family
Msa1216320	group8_1	77978890	77981744	up	Stem-specific protein
Msa1217900	group8_1	80420575	80422089	up	Late embryogenesis abundant protein
Msa0224480	group2_1	74368429	74369411	up
Msa0010210	group1_1	15260431	15262971	up	Introduction of a cis double bond between carbons of the acyl chain
Msa1019080	group7_1	40239578	40241653	up	translation initiation factor activity
Msa0018280	group1_1	30536953	30538677	up	Gibberellin regulated protein
Msa0363090	group3_1	55226984	55232400	up	Serine--glyoxylate
Msa1206530	group8_1	63603364	63614342	up	Belongs to the expansin family
Msa0192890	group2_1	8682160	8685992	up	Belongs to the TPP enzyme family
Msa1174460	group8_1	5553419	5556472	up	Transmembrane proteins 14C
Msa1035200	group7_1	70968036	70971014	up	Omega-6 fatty acid desaturase, endoplasmic reticulum isozyme
Msa1027160	group7_1	59427254	59430890	up	Domain of unknown function (DUF296)
Msa0210850	group2_1	51235868	51237733	up	NAC domain-containing protein
Msa0581710	group4_1	87192696	87197319	up	Squalene monooxygenase-like
Msa0902270	group6_1	100260510	100263050	up	Introduction of a cis double bond between carbons of the acyl chain
Msa0888520	group6_1	53145882	53149793	up	The light-harvesting complex (LHC) functions as a light receptor, it captures and delivers excitation energy to photosystems with which it is closely associated
Msa0010600	group1_1	16079866	16081886	up	E3 ubiquitin-protein ligase
Msa1024420	group7_1	53760533	53762446	up	GDSL esterase lipase
Msa0530560	group4_1	4606307	4609906	up	isoform X1
Msa0039610	group1_1	69428564	69432030	up	Calcium-dependent protein kinase
Msa0738410	group5_1	56175138	56177215	up	Belongs to the MIP aquaporin (TC 1.A.8) family
Msa0210790	group2_1	51145646	51147511	up	NAC domain-containing protein
Msa0219940	group2_1	67923148	67924900	up	Universal stress protein family
Msa0868500	group6_1	2106489	2108338	up	RuBisCO catalyzes two reactions the carboxylation of D- ribulose 1,5-bisphosphate, the primary event in carbon dioxide fixation, as well as the oxidative fragmentation of the pentose substrate. Both reactions occur simultaneously and in competition at the same active site
Msa1011590	group7_1	16178913	16183624	up	ACT domain-containing protein
Msa1039770	group7_1	77078176	77084272	up	Protein DEHYDRATION-INDUCED 19 homolog
Msa0374530	group3_1	73994104	73999434	up	f-box protein
Msa0555810	group4_1	53835113	53837414	up	-
Msa0343720	group3_1	2162631	2163791	up	Putative S-adenosyl-L-methionine-dependent methyltransferase
Msa0374570	group3_1	74026702	74032028	up	f-box protein
Msa0721260	group5_1	17711822	17715373	up	Thaumatin family
Msa1040330	group7_1	77685503	77687369	up	germin-like protein
Msa0196530	group2_1	13709813	13714569	up	Polyadenylate-binding protein
Msa1221570	group8_1	85200091	85200642	up	RING-H2 finger protein
Msa0549520	group4_1	44748839	44749051	up	-
Msa0017790	group1_1	29769405	29774527	up	Squalene monooxygenase-like
Msa0374440	group3_1	73914923	73920253	up	f-box protein
Msa0868510	group6_1	2109793	2111099	up	RuBisCO catalyzes two reactions the carboxylation of D- ribulose 1,5-bisphosphate, the primary event in carbon dioxide fixation, as well as the oxidative fragmentation of the pentose substrate. Both reactions occur simultaneously and in competition at the same active site
Msa0209800	group2_1	49232571	49233864	up	Heme oxygenase 1
Msa0225910	group2_1	76271838	76284601	up	Removal of H(2)O(2), oxidation of toxic reductants, biosynthesis and degradation of lignin, suberization, auxin catabolism, response to environmental stresses such as wounding, pathogen attack and oxidative stress
Msa1040420	group7_1	77788713	77801429	up	Belongs to the peptidase C1 family
Msa0364230	group3_1	56972090	56973214	up	RNA-binding protein
Msa0374360	group3_1	73800806	73806129	up	f-box protein
Msa0868520	group6_1	2113239	2115073	up	RuBisCO catalyzes two reactions the carboxylation of D- ribulose 1,5-bisphosphate, the primary event in carbon dioxide fixation, as well as the oxidative fragmentation of the pentose substrate. Both reactions occur simultaneously and in competition at the same active site
Msa0011640	group1_1	17516897	17522743	up	WAT1-related protein
Msa0381970	group3_1	84396867	84397229	up	Photosystem II reaction centre X protein (PsbX)
Msa1006030	group7_1	4626624	4630780	up	PQQ-like domain
Msa0546070	group4_1	37223812	37224865	up	-
Msa0565950	group4_1	66863386	66867749	up	YTH domain family protein
Msa0028120	group1_1	52876989	52878444	up	Histone H1
Msa0716740	group5_1	10214454	10218144	up	Tubby-like F-box protein
Msa0555860	group4_1	53879704	53881379	up	-
Msa0544810	group4_1	33769137	33778192	up	Phosphatidylglycerol phosphatidylinositol transfer
Msa1190990	group8_1	34420074	34421748	up	Early nodulin-like protein
Msa1225870	group8_1	91428266	91433771	up	f-box protein
Msa0565810	group4_1	66685063	66687698	up	Belongs to the mitochondrial carrier (TC 2.A.29) family
Msa0535400	group4_1	11655346	11660089	up	E3 ubiquitin-protein ligase
Msa0388870	group3_1	93342124	93348138	up	eukaryotic translation initiation factor
Msa1030670	group7_1	64871806	64873267	up
Msa0727190	group5_1	29379801	29385554	up	6-phosphogluconolactonase
Msa0347250	group3_1	8217257	8217817	up	21 kDa protein-like
Msa0039340	group1_1	68873711	68885182	up	transmembrane ascorbate ferrireductase
Msa0571980	group4_1	74788762	74790077	up	LURP-one-related
Msa1211500	group8_1	71232413	71235701	up	Hypersensitive-induced response protein
Msa0032550	group1_1	59732678	59735705	up	Protein DEHYDRATION-INDUCED 19 homolog
Msa0565800	group4_1	66671914	66674546	up	Belongs to the mitochondrial carrier (TC 2.A.29) family
Msa0557270	group4_1	55571505	55571969	down	Belongs to the class I-like SAM-binding methyltransferase superfamily. Cation-independent O- methyltransferase family
Msa0385500	group3_1	89030951	89037603	up	Protein translation factor SUI1 homolog
Msa1033590	group7_1	68790805	68792684	up	Ganglioside-induced differentiation-associated protein
Msa0039270	group1_1	68816668	68818754	up	F-box LRR-repeat protein
Msa0039380	group1_1	68937502	68940387	up	F-box LRR-repeat protein
Msa1184230	group8_1	19849527	19854650	up	DnaJ central domain
Msa0187280	group2_1	1971916	1973231	up	LURP-one-related
Msa0717620	group5_1	11487245	11488648	up	Thiosulfate sulfurtransferase
Msa0869340	group6_1	3528345	3530468	up	Belongs to the TCTP family
Msa0554120	group4_1	51375511	51377594	up	-
Msa1221170	group8_1	84692417	84693809	up	RuBisCO catalyzes two reactions the carboxylation of D- ribulose 1,5-bisphosphate, the primary event in carbon dioxide fixation, as well as the oxidative fragmentation of the pentose substrate. Both reactions occur simultaneously and in competition at the same active site
Msa1028890	group7_1	62088584	62090205	up	Photosystem I reaction center subunit XI
Msa1027590	group7_1	60052486	60056689	up	Belongs to the protein kinase superfamily
Msa0720760	group5_1	16953672	16954606	down	Cysteine-rich TM module stress tolerance
Msa1039510	group7_1	76759894	76762192	up	Dormancy/auxin associated protein
Msa0225850	group2_1	76090424	76097931	down	Belongs to the ABC transporter superfamily. ABCG family. PDR (TC 3.A.1.205) subfamily
Msa0223050	group2_1	72532694	72537681	up	Belongs to the ubiquitin-conjugating enzyme family
Msa0026780	group1_1	50823290	50826957	up	ADP-ribosylation factor GTPase-activating protein
Msa0542290	group4_1	26893706	26898379	up	phosphatase 2c
Msa0190720	group2_1	6245188	6246357	up	Mediator-associated protein 1-like
Msa1192360	group8_1	37989926	37992924	up	Indole-3-acetic acid-amido synthetase
Msa1171510	group8_1	1140012	1145101	up	Asparagine synthetase
Msa0740550	group5_1	59550032	59554516	up	SNF1-related protein kinase regulatory
Msa0032370	group1_1	59431082	59437858	down	GDP-mannose 3,5-epimerase
Msa0387180	group3_1	91088929	91090607	up	-
Msa0527740	group4_1	361801	362253	up	Zinc finger A20 and AN1 domain-containing stress-associated protein
Msa0738590	group5_1	56356576	56357153	up	Hypoxia induced protein conserved region
Msa0741190	group5_1	60699111	60702374	up	Component of the peroxisomal and mitochondrial division machineries. Plays a role in promoting the fission of mitochondria and peroxisomes
Msa0037230	group1_1	66192146	66194654	up	-
