# Supplementary material for: Transcriptome and GWAS Analyses Reveal Candidate Gene for Root Traits of Alfalfa during Germination under Salt Stress
Source: Int J Mol Sci. 2023 Mar 27;24(7):6271. doi: 10.3390/ijms24076271 (PMC10094355; doi:10.3390/ijms24076271)
Supplement: Supplementary file 1 [file ijms-24-06271-s001.zip › Table S4.xlsx]

## Sheet: Sheet1
Table S4: All DEGs in the Salt2 stage
Gene ID	Chr	Pos_S	Pos_E	Direction	Annotation
Msa0896370	86435125	86441177	Msa0896370	down	Beta-amylase
Msa0552220	48667370	48668595	Msa0552220	down	Heavy metal-associated isoprenylated plant protein
Msa0001340	3027970	3028542	Msa0001340	down	-
Msa1206180	63084855	63087612	Msa1206180	down	Beta-amylase
Msa0894010	78963288	78967066	Msa0894010	down	(-)-germacrene D synthase-like
Msa1210030	68701024	68703967	Msa1210030	down	RING-type E3 ubiquitin transferase
Msa0894070	79169825	79173747	Msa0894070	down	(-)-germacrene D synthase-like
Msa0894020	79028754	79032696	Msa0894020	down	(-)-germacrene D synthase-like
Msa0216490	62434693	62437104	Msa0216490	down	NAC domain-containing protein
Msa1205330	61508695	61510347	Msa1205330	down	1-aminocyclopropane-1-carboxylate synthase
Msa0894100	79246397	79250510	Msa0894100	down	(-)-germacrene D synthase-like
Msa0358120	42847245	42847664	Msa0358120	down	calcium-binding protein
Msa0742890	62928380	62930335	Msa0742890	down	A reductase
Msa0894090	79217435	79220485	Msa0894090	down	Cytochrome p450
Msa0728950	35312299	35314612	Msa0728950	down	phosphatase 2c
Msa0894040	79138517	79142435	Msa0894040	down	(-)-germacrene D synthase-like
Msa0220960	69496769	69498234	Msa0220960	up	Fasciclin-like arabinogalactan protein
Msa0209060	45851865	45853330	Msa0209060	down	Belongs to the class I-like SAM-binding methyltransferase superfamily. Cation-independent O- methyltransferase family
Msa0894120	79331630	79333837	Msa0894120	down	Cytochrome p450
Msa0203400	27187968	27190631	Msa0203400	down	Divergent CCT motif
Msa0898880	93524229	93525315	Msa0898880	down
Msa0372460	70968608	70971952	Msa0372460	down	DCD
Msa0894030	79072558	79076285	Msa0894030	down	(-)-germacrene D synthase-like
Msa0898860	93479502	93480304	Msa0898860	down
Msa0547950	41498534	41500407	Msa0547950	down	Belongs to the MIP aquaporin (TC 1.A.8) family
Msa0373060	72020494	72022393	Msa0373060	up	Catalyzes xyloglucan endohydrolysis (XEH) and or endotransglycosylation (XET). Cleaves and religates xyloglucan polymers, an essential constituent of the primary cell wall, and thereby participates in cell wall construction of growing tissues
Msa0358110	42844051	42844470	Msa0358110	down	calcium-binding protein
Msa0898940	93683328	93685517	Msa0898940	down	Cytochrome p450
Msa0373050	72015278	72016766	Msa0373050	up	Catalyzes xyloglucan endohydrolysis (XEH) and or endotransglycosylation (XET). Cleaves and religates xyloglucan polymers, an essential constituent of the primary cell wall, and thereby participates in cell wall construction of growing tissues
Msa0718800	13136117	13138932	Msa0718800	down	Belongs to the protein kinase superfamily
Msa0223140	72662384	72673579	Msa0223140	down	Belongs to the GRAS family
Msa0220470	68896740	68908108	Msa0220470	down	ethylene-responsive transcription factor
Msa0894080	79189931	79193179	Msa0894080	down	(-)-germacrene D synthase-like
Msa1223400	87848291	87850001	Msa1223400	down	Belongs to the glycosyltransferase 8 family
Msa0574800	78539516	78541056	Msa0574800	down	Nudix hydrolase
Msa0343720	2162631	2163791	Msa0343720	up	Putative S-adenosyl-L-methionine-dependent methyltransferase
Msa1190800	34041150	34042978	Msa1190800	down	NAC domain-containing protein
Msa1030350	64396395	64399526	Msa1030350	down	-
Msa0577070	81228997	81230694	Msa0577070	down	NAC domain-containing protein
Msa0569380	71229068	71230791	Msa0569380	down	NAC domain-containing protein
Msa1010020	12510444	12512352	Msa1010020	down	Allene oxide cyclase
Msa1025270	55681910	55682790	Msa1025270	up	Abscisic acid receptor
Msa0894140	79397490	79401344	Msa0894140	down	(-)-germacrene D synthase-like
Msa0369280	66350140	66354862	Msa0369280	down	Phosphoinositide phospholipase C
Msa0894130	79391116	79393545	Msa0894130	down	(-)-germacrene D synthase-like
Msa1008710	9301437	9301892	Msa1008710	down
Msa1218830	81531560	81533501	Msa1218830	down	WRKY transcription factor
Msa0732350	44700694	44707194	Msa0732350	down	Dihydrofolate reductase-like
Msa0894160	79411117	79411757	Msa0894160	down	(-)-germacrene D synthase-like
Msa1190520	33559990	33562163	Msa1190520	down	NAC domain-containing protein
Msa0881750	29887102	29889866	Msa0881750	down	Belongs to the protein kinase superfamily
Msa0710810	2603443	2606207	Msa0710810	down	Belongs to the protein kinase superfamily
Msa0046340	78426175	78427533	Msa0046340	down	ABC transporter G family member
Msa0213430	56359431	56366819	Msa0213430	down	C2 domain-containing protein
Msa1031440	66091898	66093854	Msa1031440	down	NAC transcription factor
Msa0556150	54235199	54235894	Msa0556150	down	Transcription factor
Msa0191410	7007776	7009307	Msa0191410	down	Domain of unknown function (DUF4408)
Msa0887550	49494111	49498333	Msa0887550	down	Belongs to the sterol desaturase family
Msa0545820	36620793	36622190	Msa0545820	down	Cytochrome p450
Msa0539620	20725198	20727407	Msa0539620	down	Belongs to the class I-like SAM-binding methyltransferase superfamily. Cation-independent O- methyltransferase family
Msa0043850	75344341	75346235	Msa0043850	down	transcription factor
Msa1041200	78782427	78783415	Msa1041200	down	Indole-3-acetic acid-induced protein
Msa0568690	70301607	70303043	Msa0568690	down	DNA-binding domain in plant proteins such as APETALA2 and EREBPs
Msa0380530	82170713	82176217	Msa0380530	down	Coenzyme Q-binding protein COQ10 homolog
Msa0369370	66541477	66546569	Msa0369370	down	Belongs to the iron ascorbate-dependent oxidoreductase family
Msa1174800	5973860	5976714	Msa1174800	down	TIFY 10B-like
Msa1029990	63769798	63770425	Msa1029990	down	ethylene-responsive transcription factor
Msa0894190	79484159	79487974	Msa0894190	down	(-)-germacrene D synthase-like
Msa0567390	68740879	68747680	Msa0567390	down	Calmodulin-binding transcription activator
Msa0193970	9810000	9810308	Msa0193970	down	-
Msa0388140	92454093	92457916	Msa0388140	down	calcium-transporting ATPase
Msa0225420	75573232	75574330	Msa0225420	down	F-box kelch-repeat protein
Msa1029520	62948376	62950516	Msa1029520	down	Belongs to the UDP-glycosyltransferase family
Msa0572560	75455354	75457381	Msa0572560	down	WRKY transcription factor
Msa1170840	192800	193417	Msa1170840	up	Abscisic acid receptor
Msa0204830	30756115	30764844	Msa0204830	down	transcription factor
Msa0530800	4886897	4887660	Msa0530800	down
Msa0567460	68795729	68802361	Msa0567460	down	Calmodulin-binding transcription activator
Msa0711200	3071629	3072876	Msa0711200	up	Protein of unknown function (DUF1005)
Msa1189860	32535587	32537241	Msa1189860	down
Msa0556160	54239610	54240230	Msa0556160	down	Transcription factor
Msa0539590	20676977	20678963	Msa0539590	down	Belongs to the class I-like SAM-binding methyltransferase superfamily. Cation-independent O- methyltransferase family
Msa0225720	75849099	75850196	Msa0225720	down	F-box kelch-repeat protein
Msa0204820	30728839	30734369	Msa0204820	down	transcription factor
Msa0004480	7015721	7016485	Msa0004480	down	At1g76070-like
Msa0712160	3975213	3979354	Msa0712160	down	UDP-glucose 4-epimerase
Msa0012100	18190453	18191930	Msa0012100	down	Nudix hydrolase
Msa1036190	72346360	72355982	Msa1036190	down	Heat Stress Transcription Factor
Msa0532210	6228099	6228755	Msa0532210	up	Abscisic acid receptor
Msa0579350	84004959	84005204	Msa0579350	down
Msa1030240	64206750	64207613	Msa1030240	down	receptor-like protein kinase
Msa0710900	2787522	2790732	Msa0710900	down	Transcription factor
Msa1040520	77877523	77878909	Msa1040520	down	-
Msa0038240	67600382	67608282	Msa0038240	down	ABC transporter G family member
Msa0578350	82896676	82900109	Msa0578350	down	Calmodulin-binding transcription activator
Msa1209550	68087014	68089020	Msa1209550	down	PB1 domain
Msa0539600	20693015	20694485	Msa0539600	down	Belongs to the class I-like SAM-binding methyltransferase superfamily. Cation-independent O- methyltransferase family
Msa0011010	16680617	16681252	Msa0011010	down	receptor-like protein kinase
Msa0001380	3087404	3094267	Msa0001380	down	Arabidopsis phospholipase-like protein (PEARLI 4)
Msa1221630	85324853	85328374	Msa1221630	down	Glycosyltransferase family 20
Msa1177560	9939233	9939892	Msa1177560	down	Late embryogenesis abundant protein
Msa0011040	16710244	16710879	Msa0011040	down	receptor-like protein kinase
Msa0368380	65019574	65021462	Msa0368380	down	phosphatase 2c
Msa0368370	65005716	65007604	Msa0368370	down	phosphatase 2c
Msa1221960	86007010	86010546	Msa1221960	down	Glycosyltransferase family 20
Msa0000940	2320943	2322310	Msa0000940	down	Aux IAA proteins are short-lived transcriptional factors that function as repressors of early auxin response genes at low auxin concentrations
Msa0187150	1860110	1872513	Msa0187150	down	12-oxophytodienoate reductase
Msa1009390	10728698	10733073	Msa1009390	down	disease resistance
Msa0218710	66052386	66053158	Msa0218710	down	endonuclease activity
Msa1036320	72668037	72669393	Msa1036320	down	Aux IAA proteins are short-lived transcriptional factors that function as repressors of early auxin response genes at low auxin concentrations
Msa0718760	13078710	13080892	Msa0718760	down	Glycine-rich protein A3-like
Msa0228530	81781325	81782040	Msa0228530	down	calcium-binding protein
Msa0564330	64967390	64968763	Msa0564330	down	f-box protein
Msa0374290	73686949	73691350	Msa0374290	down	Belongs to the aldehyde dehydrogenase family
Msa0899640	94914376	94915752	Msa0899640	down	Heat Stress Transcription Factor
Msa0369320	66385647	66387298	Msa0369320	down	Phosphoinositide phospholipase C
Msa1199530	51682301	51687944	Msa1199530	down	Catalyzes the ATP-dependent amination of UTP to CTP with either L-glutamine or ammonia as the source of nitrogen
Msa0193320	9162099	9163089	Msa0193320	down	Glutaredoxin
Msa0720540	16563576	16564247	Msa0720540	down	transcription factor
Msa0567450	68790079	68795742	Msa0567450	down	Calmodulin-binding transcription activator
Msa1030000	63772807	63773439	Msa1030000	down	ethylene-responsive transcription factor
Msa0351050	16842448	16849290	Msa0351050	down	12-oxophytodienoate reductase
Msa0579370	84014629	84014889	Msa0579370	down
Msa1034450	69929335	69931418	Msa1034450	down	Heat Stress Transcription Factor
Msa0578550	83100876	83104224	Msa0578550	down	ABSCISIC ACID-INSENSITIVE 5-like protein
Msa1030210	64200192	64203072	Msa1030210	down	Serine threonine-protein kinase
Msa0556180	54252089	54252772	Msa0556180	down	Transcription factor
Msa0543140	28617078	28618026	Msa0543140	down	Encoded by
Msa0548130	41840790	41843629	Msa0548130	down	Belongs to the heat shock protein 70 family
Msa1028900	62097600	62099539	Msa1028900	down	Tyrosine-protein phosphatase
Msa1189940	32641872	32644833	Msa1189940	down
Msa0729090	35541508	35545032	Msa0729090	down	Protein of unknown function (DUF1442)
Msa0361180	51382132	51388634	Msa0361180	down	Transcription factor
Msa0543130	28599381	28600524	Msa0543130	down	Encoded by
Msa0017150	28527261	28528728	Msa0017150	down	transcription factor
Msa0713300	5414208	5421704	Msa0713300	down	Divergent CCT motif
Msa0225840	76067064	76074388	Msa0225840	down	Belongs to the ABC transporter superfamily. ABCG family. PDR (TC 3.A.1.205) subfamily
Msa0723640	21496053	21503036	Msa0723640	down	BEST Arabidopsis thaliana protein match is Protein of
Msa0038020	67252179	67256625	Msa0038020	down	Choline ethanolamine
Msa0382450	84998933	84999756	Msa0382450	down	WRKY transcription factor
Msa0343630	2047540	2048169	Msa0343630	down	ethylene-responsive transcription factor
Msa1039400	76600763	76607471	Msa1039400	down	Respiratory burst
Msa1184960	21259385	21260075	Msa1184960	down	Belongs to the BI1 family
Msa0723630	21476149	21483119	Msa0723630	down	BEST Arabidopsis thaliana protein match is Protein of
Msa0368780	65640879	65645464	Msa0368780	down	Phosphoinositide phospholipase C
Msa1175970	7575543	7589037	Msa1175970	down	Non-specific serine threonine protein kinase
Msa0381710	83930925	83934102	Msa0381710	down	Heat shock factor protein
Msa0531190	5397905	5398981	Msa0531190	down	F-box kelch-repeat protein
Msa1219850	82751521	82757457	Msa1219850	down	Inter-alpha-trypsin inhibitor heavy
Msa0381460	83580062	83582191	Msa0381460	down	sequence-specific DNA binding
Msa0574580	78184557	78188131	Msa0574580	down	Calmodulin binding protein-like
Msa1205390	61616718	61618456	Msa1205390	down	Homeobox-leucine zipper protein
Msa1030200	64177199	64180183	Msa1030200	down	receptor-like protein kinase At1g67000
Msa1204770	60567661	60569891	Msa1204770	up	Lysine-rich arabinogalactan protein
Msa0716150	9557954	9559926	Msa0716150	down	Mitochondrial calcium uniporter
Msa1176120	8024447	8025757	Msa1176120	down	Homeobox-leucine zipper protein
Msa0746760	69421591	69422877	Msa0746760	down	Belongs to the UDP-glycosyltransferase family
Msa0556300	54434399	54437847	Msa0556300	down	Myb-like DNA-binding domain
Msa0576290	80343900	80345021	Msa0576290	down	TIFY 5A-like
Msa0374260	73670849	73673329	Msa0374260	down	NAC domain-containing protein
Msa0553140	50027405	50029628	Msa0553140	down	Belongs to the expansin family
Msa0868640	2323332	2329014	Msa0868640	down	Belongs to the 3-beta-HSD family
Msa0194760	11127557	11130608	Msa0194760	down	TIFY 5A-like
Msa1030340	64393789	64394181	Msa1030340	down	-
Msa1194560	41851251	41853035	Msa1194560	down	Allene oxide cyclase
Msa0034580	62633091	62635251	Msa0034580	down	transcription factor
Msa0381220	83227427	83231795	Msa0381220	down	Interferon-related developmental regulator
Msa0737630	54901334	54901561	Msa0737630	down	-
Msa1202120	55627736	55628045	Msa1202120	down	Belongs to the mitochondrial carrier (TC 2.A.29) family
Msa0714990	7812925	7816057	Msa0714990	down	heat shock factor protein
Msa0563030	63336741	63338099	Msa0563030	down	Transferase family
Msa0894150	79410017	79410368	Msa0894150	down	synthase
Msa0734390	48296617	48298983	Msa0734390	down	phosphatase 2c
Msa0369120	66239079	66242160	Msa0369120	down	regulation of endocannabinoid signaling pathway
Msa0011200	16879626	16882425	Msa0011200	down	Amino acid permease
Msa0870190	4478976	4482062	Msa0870190	down	cytochrome P450
Msa0374020	73143600	73146124	Msa0374020	down	Protein kinase C conserved region 2 (CalB)
Msa0194710	10991152	10993589	Msa0194710	down	Protein kinase PINOID-like
Msa0536680	13972405	13976157	Msa0536680	down	Protein of unknown function (DUF1499)
Msa0217360	64232943	64233539	Msa0217360	down
Msa0387490	91420316	91423972	Msa0387490	down	Haloacid dehalogenase-like hydrolase
Msa0580160	85226092	85227108	Msa0580160	down	-
Msa0580350	85399678	85412541	Msa0580350	up	lipid transfer-like protein
Msa1195630	43819902	43821643	Msa1195630	down	Allene oxide cyclase
Msa0358010	42682056	42698086	Msa0358010	down	Phosphate-induced protein 1 conserved region
Msa0713910	6391768	6397648	Msa0713910	down	This magnesium-dependent enzyme catalyzes the hydrolysis of ATP coupled with the transport of calcium
Msa0551940	48299614	48301510	Msa0551940	down	Senescence-associated protein
Msa0716530	10004973	10007250	Msa0716530	up
Msa0348790	11632010	11632482	Msa0348790	down
Msa1219090	81828978	81834425	Msa1219090	down	Alkaline neutral invertase
Msa1024690	54402039	54405713	Msa1024690	down	omega-3 fatty acid desaturase
Msa0213780	57375311	57380573	Msa0213780	down	mitogen-activated protein kinase
Msa0887950	51498916	51500484	Msa0887950	down	Fk506-binding protein
Msa0709370	522559	525600	Msa0709370	down	Belongs to the glutathione peroxidase family
Msa0023820	45496587	45498382	Msa0023820	down	Belongs to the glycosyl hydrolase 17 family
Msa1010460	13545795	13550935	Msa1010460	down	phosphatase 2c
Msa0893960	78928078	78929055	Msa0893960	down	(3S,6E)-nerolidol synthase
Msa1204600	60381187	60383038	Msa1204600	up	Lysine-rich arabinogalactan protein
Msa1008620	9137400	9137738	Msa1008620	down
Msa0548300	42137190	42139935	Msa0548300	down	Belongs to the heat shock protein 70 family
Msa0571430	74070259	74073193	Msa0571430	down	Belongs to the glutathione peroxidase family
Msa0561360	60901463	60903574	Msa0561360	down	WRKY transcription factor
Msa0367450	63097727	63100182	Msa0367450	down	Mitochondrial calcium uniporter
Msa0746550	68974276	68975025	Msa0746550	down	Late embryogenesis abundant protein
