# Supplementary material for: Transcriptome and GWAS Analyses Reveal Candidate Gene for Root Traits of Alfalfa during Germination under Salt Stress
Source: Int J Mol Sci. 2023 Mar 27;24(7):6271. doi: 10.3390/ijms24076271 (PMC10094355; doi:10.3390/ijms24076271)
Supplement: Supplementary file 1 [file ijms-24-06271-s001.zip › Table S5.xlsx]

## Sheet: Sheet1
Table S5: All DEGs in the Salt3 stage
Gene ID	Chr	Pos_S	Pos_E	Direction	Annotation
Msa0896370	group6_1	86435125	86441177	down	Beta-amylase
Msa0898880	group6_1	93524229	93525315	down
Msa0552220	group4_1	48667370	48668595	down	Heavy metal-associated isoprenylated plant protein
Msa0216490	group2_1	62434693	62437104	down	NAC domain-containing protein
Msa0187150	group2_1	1860110	1872513	down	12-oxophytodienoate reductase
Msa0368670	group3_1	65475307	65479184	down	nitronate
Msa0374290	group3_1	73686949	73691350	down	Belongs to the aldehyde dehydrogenase family
Msa0898860	group6_1	93479502	93480304	down
Msa1223400	group8_1	87848291	87850001	down	Belongs to the glycosyltransferase 8 family
Msa0351050	group3_1	16842448	16849290	down	12-oxophytodienoate reductase
Msa0548130	group4_1	41840790	41843629	down	Belongs to the heat shock protein 70 family
Msa0548300	group4_1	42137190	42139935	down	Belongs to the heat shock protein 70 family
Msa0043850	group1_1	75344341	75346235	down	transcription factor
Msa0213130	group2_1	55704109	55705488	down	Glutathione S-transferase
Msa0373040	group3_1	71963460	71977099	down	Belongs to the UDP-glycosyltransferase family
Msa0718760	group5_1	13078710	13080892	down	Glycine-rich protein A3-like
Msa1010020	group7_1	12510444	12512352	down	Allene oxide cyclase
Msa0366770	group3_1	61708306	61709390	down	Glutathione S-transferase
Msa0037490	group1_1	66506523	66508294	down	Belongs to the GST superfamily
Msa0894020	group6_1	79028754	79032696	down	(-)-germacrene D synthase-like
Msa0729090	group5_1	35541508	35545032	down	Protein of unknown function (DUF1442)
Msa0894070	group6_1	79169825	79173747	down	(-)-germacrene D synthase-like
Msa0728950	group5_1	35312299	35314612	down	phosphatase 2c
Msa1170950	group8_1	358760	360590	down	60S ribosomal Protein
Msa0894010	group6_1	78963288	78967066	down	(-)-germacrene D synthase-like
Msa0366760	group3_1	61705527	61705739	down	Glutathione S-transferase
Msa1016960	group7_1	35109404	35116332	down	Belongs to the UDP-glycosyltransferase family
Msa0569380	group4_1	71229068	71230791	down	NAC domain-containing protein
Msa1190800	group8_1	34041150	34042978	down	NAC domain-containing protein
Msa0367100	group3_1	62608641	62610965	down	Rare lipoprotein A (RlpA)-like double-psi beta-barrel
Msa0577070	group4_1	81228997	81230694	down	NAC domain-containing protein
Msa0579350	group4_1	84004959	84005204	down
Msa0366740	group3_1	61690144	61690486	down	Glutathione S-transferase
Msa1029520	group7_1	62948376	62950516	down	Belongs to the UDP-glycosyltransferase family
Msa0561290	group4_1	60802356	60810746	down	Encoded by
Msa0367250	group3_1	62859611	62861390	down	60S ribosomal Protein
Msa0378990	group3_1	79879177	79880659	down	HVA22-like protein
Msa0894040	group6_1	79138517	79142435	down	(-)-germacrene D synthase-like
Msa0367090	group3_1	62598257	62600513	down	Rare lipoprotein A (RlpA)-like double-psi beta-barrel
Msa1190520	group8_1	33559990	33562163	down	NAC domain-containing protein
Msa0894100	group6_1	79246397	79250510	down	(-)-germacrene D synthase-like
Msa0579370	group4_1	84014629	84014889	down
Msa0887550	group6_1	49494111	49498333	down	Belongs to the sterol desaturase family
Msa0894030	group6_1	79072558	79076285	down	(-)-germacrene D synthase-like
Msa1176120	group8_1	8024447	8025757	down	Homeobox-leucine zipper protein
Msa0343720	group3_1	2162631	2163791	up	Putative S-adenosyl-L-methionine-dependent methyltransferase
Msa1199530	group8_1	51682301	51687944	down	Catalyzes the ATP-dependent amination of UTP to CTP with either L-glutamine or ammonia as the source of nitrogen
Msa1204650	group8_1	60448391	60451702	down	Belongs to the cytochrome P450 family
Msa1204280	group8_1	59817489	59819821	down	phosphatase 2C
Msa0209060	group2_1	45851865	45853330	down	Belongs to the class I-like SAM-binding methyltransferase superfamily. Cation-independent O- methyltransferase family
Msa0194530	group2_1	10733903	10735563	down	-
Msa0224440	group2_1	74352353	74352916	down	May be involved in both secretory and endocytic intracellular trafficking in the endosomal prevacuolar compartments
Msa1204510	group8_1	60268537	60271636	down	Belongs to the cytochrome P450 family
Msa1206180	group8_1	63084855	63087612	down	Beta-amylase
Msa1041200	group7_1	78782427	78783415	down	Indole-3-acetic acid-induced protein
Msa0006030	group1_1	8812901	8813830	down	LURP-one-related
Msa0870190	group6_1	4478976	4482062	down	cytochrome P450
Msa0187920	group2_1	2736166	2738106	down	-
Msa0725070	group5_1	24553855	24556246	down	F-box kelch-repeat protein
Msa0031160	group1_1	57789747	57795965	down	Methionine gamma-lyase-like
Msa0001340	group1_1	3027970	3028542	down	-
Msa0718230	group5_1	12413871	12428082	down	Transporter
Msa0894120	group6_1	79331630	79333837	down	Cytochrome p450
Msa0894090	group6_1	79217435	79220485	down	Cytochrome p450
Msa1199090	group8_1	50954008	50954367	down	Protease inhibitor/seed storage/LTP family
Msa0564330	group4_1	64967390	64968763	down	f-box protein
Msa0712160	group5_1	3975213	3979354	down	UDP-glucose 4-epimerase
Msa0373810	group3_1	72901918	72904444	down	Pectate lyase
Msa0358120	group3_1	42847245	42847664	down	calcium-binding protein
Msa1028900	group7_1	62097600	62099539	down	Tyrosine-protein phosphatase
Msa0215970	group2_1	61523538	61523969	up	Stigma-specific protein, Stig1
Msa1210030	group8_1	68701024	68703967	down	RING-type E3 ubiquitin transferase
Msa0535620	group4_1	11985215	11989802	down	Aldo-keto reductase family 4 member
Msa0046340	group1_1	78426175	78427533	down	ABC transporter G family member
Msa1203480	group8_1	57736379	57739741	down	salicylic acid-binding protein 2-like
Msa0210020	group2_1	49747477	49748895	down	Belongs to the UDP-glycosyltransferase family
Msa0709370	group5_1	522559	525600	down	Belongs to the glutathione peroxidase family
Msa0369280	group3_1	66350140	66354862	down	Phosphoinositide phospholipase C
Msa1031440	group7_1	66091898	66093854	down	NAC transcription factor
Msa0534010	group4_1	9307508	9308736	down	UPF0098 protein
Msa1031850	group7_1	66599327	66608093	down	Spermidine hydroxycinnamoyl
Msa0742890	group5_1	62928380	62930335	down	A reductase
Msa0370530	group3_1	68346789	68351969	down	WD repeat-containing protein
Msa0725660	group5_1	25420668	25431508	down	Belongs to the RNase T2 family
Msa0197750	group2_1	15933307	15933633	up	14 kDa proline-rich protein DC2.15-like
Msa1194560	group8_1	41851251	41853035	down	Allene oxide cyclase
Msa0382450	group3_1	84998933	84999756	down	WRKY transcription factor
Msa1195630	group8_1	43819902	43821643	down	Allene oxide cyclase
Msa1011710	group7_1	16445744	16447467	up	Belongs to the Casparian strip membrane proteins (CASP) family
Msa0715040	group5_1	7914347	7916231	down	12-oxophytodienoate reductase
Msa1023250	group7_1	50633631	50634779	down	Belongs to the GST superfamily
Msa1023280	group7_1	50643169	50644476	down	Belongs to the GST superfamily
Msa0571430	group4_1	74070259	74073193	down	Belongs to the glutathione peroxidase family
Msa1199100	group8_1	50960049	50961328	down	Protease inhibitor/seed storage/LTP family
Msa0894160	group6_1	79411117	79411757	down	(-)-germacrene D synthase-like
Msa0894140	group6_1	79397490	79401344	down	(-)-germacrene D synthase-like
Msa0580350	group4_1	85399678	85412541	up	lipid transfer-like protein
Msa0894080	group6_1	79189931	79193179	down	(-)-germacrene D synthase-like
Msa0203400	group2_1	27187968	27190631	down	Divergent CCT motif
Msa1040040	group7_1	77361776	77363927	down	Belongs to the glycosyltransferase 8 family
Msa0038240	group1_1	67600382	67608282	down	ABC transporter G family member
Msa1020170	group7_1	42729584	42731736	down	Belongs to the glycosyltransferase 8 family
Msa0038630	group1_1	68143430	68150900	down	ABC transporter C family member
Msa1218070	group8_1	80642522	80645543	down	phosphatase 2c
Msa0746760	group5_1	69421591	69422877	down	Belongs to the UDP-glycosyltransferase family
Msa0894130	group6_1	79391116	79393545	down	(-)-germacrene D synthase-like
Msa0381710	group3_1	83930925	83934102	down	Heat shock factor protein
Msa0539620	group4_1	20725198	20727407	down	Belongs to the class I-like SAM-binding methyltransferase superfamily. Cation-independent O- methyltransferase family
Msa1010460	group7_1	13545795	13550935	down	phosphatase 2c
Msa0384170	group3_1	87265550	87266669	up	-
Msa0368900	group3_1	65875487	65878650	down	UDP-glycosyltransferase 76F1-like
Msa0016330	group1_1	27137171	27138732	down	Belongs to the GST superfamily
Msa0538160	group4_1	17294256	17297024	down	Transcription factor
Msa0374260	group3_1	73670849	73673329	down	NAC domain-containing protein
Msa0561280	group4_1	60777473	60779514	down	Encoded by
Msa0898940	group6_1	93683328	93685517	down	Cytochrome p450
Msa1220930	group8_1	84329350	84332728	down	phosphatase 2C
Msa0743670	group5_1	64150685	64151322	up	transposition, RNA-mediated
Msa0369370	group3_1	66541477	66546569	down	Belongs to the iron ascorbate-dependent oxidoreductase family
Msa0045320	group1_1	77185932	77186973	down	glutathione
Msa0358110	group3_1	42844051	42844470	down	calcium-binding protein
Msa0723640	group5_1	21496053	21503036	down	BEST Arabidopsis thaliana protein match is Protein of
Msa0869390	group6_1	3546832	3547011	up	Arabinogalactan peptide
Msa0368370	group3_1	65005716	65007604	down	phosphatase 2c
Msa0368380	group3_1	65019574	65021462	down	phosphatase 2c
Msa0553140	group4_1	50027405	50029628	down	Belongs to the expansin family
Msa0199470	group2_1	18463445	18465589	down	Transcription factor
Msa0579340	group4_1	84002962	84003207	down
Msa0373900	group3_1	73056642	73060327	down	lanC-like protein GCL1
Msa0357250	group3_1	38591488	38597271	down	f-box protein
Msa1194590	group8_1	41864725	41866468	down	Allene oxide cyclase
Msa0193970	group2_1	9810000	9810308	down	-
Msa0212710	group2_1	54868066	54868293	down	Cysteine-rich and transmembrane domain-containing protein
Msa0221400	group2_1	69922653	69924701	down	Heavy metal-associated isoprenylated plant protein
Msa0193030	group2_1	8833451	8833909	down	Pathogenesis-related genes transcriptional activator PTI5-like
Msa0037500	group1_1	66512025	66514255	down	Belongs to the GST superfamily
Msa1209190	group8_1	67606227	67610251	down	inactive poly ADP-ribose polymerase
Msa1209860	group8_1	68490362	68494394	down	inactive poly ADP-ribose polymerase
Msa0723630	group5_1	21476149	21483119	down	BEST Arabidopsis thaliana protein match is Protein of
Msa0539590	group4_1	20676977	20678963	down	Belongs to the class I-like SAM-binding methyltransferase superfamily. Cation-independent O- methyltransferase family
Msa0894190	group6_1	79484159	79487974	down	(-)-germacrene D synthase-like
Msa0010760	group1_1	16275836	16289478	down	Lycopene cyclase protein
Msa0366780	group3_1	61710902	61717506	down	Glutathione S-transferase
Msa0570630	group4_1	72864112	72865630	down	Ubiquitin exists either covalently attached to another protein, or free (unanchored). When covalently bound, it is conjugated to target proteins via an isopeptide bond either as a monomer (monoubiquitin), a polymer linked via different Lys residues of the ubiquitin (polyubiquitin chains) or a linear polymer linked via the initiator Met of the ubiquitin (linear polyubiquitin chains). Polyubiquitin…
Msa0047270	group1_1	79980156	79983243	up	Benzyl alcohol
Msa0225840	group2_1	76067064	76074388	down	Belongs to the ABC transporter superfamily. ABCG family. PDR (TC 3.A.1.205) subfamily
Msa0387490	group3_1	91420316	91423972	down	Haloacid dehalogenase-like hydrolase
Msa1221630	group8_1	85324853	85328374	down	Glycosyltransferase family 20
Msa0001380	group1_1	3087404	3094267	down	Arabidopsis phospholipase-like protein (PEARLI 4)
Msa1036190	group7_1	72346360	72355982	down	Heat Stress Transcription Factor
Msa0530710	group4_1	4774221	4774478	down	Cotton fibre expressed protein
Msa0225420	group2_1	75573232	75574330	down	F-box kelch-repeat protein
Msa1221960	group8_1	86007010	86010546	down	Glycosyltransferase family 20
Msa0560440	group4_1	59734947	59742399	down	isoform X1
Msa0385820	group3_1	89541100	89547339	down	-
Msa1174800	group8_1	5973860	5976714	down	TIFY 10B-like
Msa0367570	group3_1	63266241	63271986	down	phosphatase 2C
Msa1177540	group8_1	9924635	9929636	down	Putative S-adenosyl-L-methionine-dependent methyltransferase
Msa0225720	group2_1	75849099	75850196	down	F-box kelch-repeat protein
Msa1219090	group8_1	81828978	81834425	down	Alkaline neutral invertase
Msa0527890	group4_1	561553	561990	down	-
Msa0732350	group5_1	44700694	44707194	down	Dihydrofolate reductase-like
Msa1008710	group7_1	9301437	9301892	down
Msa1206290	group8_1	63241148	63245021	down	Possible plasma membrane-binding motif in junctophilins, PIP-5-kinases and protein kinases.
Msa1040450	group7_1	77836356	77842703	down	May cause loosening and extension of plant cell walls by disrupting non-covalent bonding between cellulose microfibrils and matrix glucans. No enzymatic activity has been found. May be required for rapid internodal elongation in deepwater rice during submergence (By similarity)
Msa0709790	group5_1	911530	911769	up
Msa0186420	group2_1	1115506	1121745	down	-
Msa1030350	group7_1	64396395	64399526	down	-
Msa0538530	group4_1	17911094	17913174	up	Belongs to the peroxidase family. Classical plant (class III) peroxidase subfamily
Msa0721020	group5_1	17384360	17399828	down	Alcohol dehydrogenase GroES-like domain
Msa0714460	group5_1	7104917	7107907	down	Belongs to the cytochrome P450 family
Msa0386940	group3_1	90777866	90779163	down	Belongs to the plant dehydrin family
Msa0538440	group4_1	17758037	17760116	up	Belongs to the peroxidase family. Classical plant (class III) peroxidase subfamily
Msa1206270	group8_1	63225319	63229199	down	Possible plasma membrane-binding motif in junctophilins, PIP-5-kinases and protein kinases.
Msa0366810	group3_1	61768965	61771916	down	Glutathione S-transferase
Msa0557540	group4_1	55991057	55991536	down	Belongs to the small heat shock protein (HSP20) family
Msa0717550	group5_1	11435648	11437934	down	Thaumatin-like protein
Msa1207840	group8_1	65654713	65659220	up	Monocopper oxidase-like protein
Msa0901370	group6_1	98085022	98087537	down	O-methyltransferase
Msa0746880	group5_1	70501916	70504358	down	12-oxophytodienoate reductase
Msa0532210	group4_1	6228099	6228755	up	Abscisic acid receptor
Msa1033540	group7_1	68715383	68721584	down	Methyltransferase
Msa1170840	group8_1	192800	193417	up	Abscisic acid receptor
Msa0218710	group2_1	66052386	66053158	down	endonuclease activity
Msa0206370	group2_1	35638958	35639634	up	Belongs to the peroxidase family. Classical plant (class III) peroxidase subfamily
Msa1008970	group7_1	9709358	9742934	down	Isoflavonoid malonyl transferase
Msa1009140	group7_1	10041707	10047437	down	methylesterase 11
Msa0735140	group5_1	50167046	50177997	up	Belongs to the peroxidase family. Classical plant (class III) peroxidase subfamily
Msa0882070	group6_1	30724204	30727045	down	transcription factor
Msa1023240	group7_1	50626451	50628047	down	Belongs to the GST superfamily
Msa0580730	group4_1	85936937	85938038	down	Major allergen Pru
Msa1024420	group7_1	53760533	53762446	up	GDSL esterase lipase
Msa1026600	group7_1	58789578	58793020	down	Rare lipoprotein A (RlpA)-like double-psi beta-barrel
Msa0563990	group4_1	64461988	64463376	down	Belongs to the UDP-glycosyltransferase family
Msa1218200	group8_1	80749972	80751075	down	Major allergen Pru
Msa0893490	group6_1	77992222	77993323	down	Major allergen Pru
Msa1008390	group7_1	8640520	8642762	down	Belongs to the UDP-glycosyltransferase family
Msa0534270	group4_1	9645944	9647974	down	PAR1 protein
Msa0207260	group2_1	37943383	37945130	down	Zinc finger AN1 domain-containing stress-associated protein
Msa1008940	group7_1	9644824	9646660	down	Belongs to the class I-like SAM-binding methyltransferase superfamily. Cation-independent O- methyltransferase family
Msa1223860	group8_1	88483268	88484257	up
Msa0347780	group3_1	9007550	9011948	down	Endoglucanase
Msa0010700	group1_1	16204702	16211178	down	Zeaxanthin epoxidase, chloroplastic-like
Msa0348070	group3_1	9947959	9956191	down	Protein ZINC INDUCED
Msa0870120	group6_1	4409255	4410747	down	Zinc finger AN1 domain-containing stress-associated protein
Msa0377730	group3_1	78344603	78346606	down	Rare lipoprotein A (RlpA)-like double-psi beta-barrel
Msa0030800	group1_1	57274282	57276010	down	4,5-DOPA dioxygenase extradiol-like
Msa0369320	group3_1	66385647	66387298	down	Phosphoinositide phospholipase C
Msa0224210	group2_1	74011844	74015559	down	Belongs to the glycosyl hydrolase 32 family
Msa0005110	group1_1	7590611	7591589	down	LURP-one-related
Msa0723550	group5_1	21285266	21287088	down	Belongs to the UDP-glycosyltransferase family
Msa0220960	group2_1	69496769	69498234	up	Fasciclin-like arabinogalactan protein
Msa0887720	group6_1	50296547	50300700	down	Heat shock protein
Msa0220470	group2_1	68896740	68908108	down	ethylene-responsive transcription factor
Msa0037720	group1_1	66836393	66845151	down	Belongs to the GST superfamily
Msa0038020	group1_1	67252179	67256625	down	Choline ethanolamine
Msa0211780	group2_1	53363967	53365276	down	Endochitinase
Msa0018300	group1_1	30558706	30560856	down	3-oxo-Delta(4,5)-steroid 5-beta-reductase-like
Msa0213980	group2_1	57757847	57760601	down	salt tolerance-like protein
Msa0196880	group2_1	14462195	14465200	down	WRKY transcription factor
Msa0721590	group5_1	18379518	18385233	down	Belongs to the multi antimicrobial extrusion (MATE) (TC 2.A.66.1) family
Msa0899090	group6_1	93869088	93876118	down	Partial alpha/beta-hydrolase lipase region
Msa1008410	group7_1	8691345	8694848	down	Belongs to the UDP-glycosyltransferase family
Msa0720540	group5_1	16563576	16564247	down	transcription factor
Msa0218030	group2_1	65053177	65054948	down	Belongs to the peroxidase family. Classical plant (class III) peroxidase subfamily
Msa1218830	group8_1	81531560	81533501	down	WRKY transcription factor
Msa0549730	group4_1	44904230	44905627	down	Allene oxide cyclase
Msa0731830	group5_1	43371370	43380736	down	Belongs to the UDP-glycosyltransferase family
Msa1008360	group7_1	8565072	8568313	down	Belongs to the UDP-glycosyltransferase family
Msa0577320	group4_1	81620104	81622369	up	Catalyzes xyloglucan endohydrolysis (XEH) and or endotransglycosylation (XET). Cleaves and religates xyloglucan polymers, an essential constituent of the primary cell wall, and thereby participates in cell wall construction of growing tissues
Msa0040790	group1_1	71065492	71067780	up	Catalyzes xyloglucan endohydrolysis (XEH) and or endotransglycosylation (XET). Cleaves and religates xyloglucan polymers, an essential constituent of the primary cell wall, and thereby participates in cell wall construction of growing tissues
Msa0573840	group4_1	77129218	77140789	down	phosphatase 2c
Msa0199450	group2_1	18428287	18436418	down	Desiccation-related protein PCC13-62-like
Msa0718200	group5_1	12383415	12386603	down	Transporter
Msa0194310	group2_1	10218211	10218863	up	Belongs to the 'GDSL' lipolytic enzyme family
Msa0551940	group4_1	48299614	48301510	down	Senescence-associated protein
Msa0223140	group2_1	72662384	72673579	down	Belongs to the GRAS family
Msa0004480	group1_1	7015721	7016485	down	At1g76070-like
Msa0536770	group4_1	14059113	14061379	up	Male sterility protein
Msa1023300	group7_1	50665652	50667232	down	glutathione transferase activity
Msa1218190	group8_1	80739166	80740212	down	Major allergen Pru
Msa1205330	group8_1	61508695	61510347	down	1-aminocyclopropane-1-carboxylate synthase
Msa0011200	group1_1	16879626	16882425	down	Amino acid permease
Msa1032440	group7_1	67343026	67346552	down	Belongs to the multi antimicrobial extrusion (MATE) (TC 2.A.66.1) family
Msa0023820	group1_1	45496587	45498382	down	Belongs to the glycosyl hydrolase 17 family
Msa0356450	group3_1	35405211	35406335	down	transcription factor
Msa0716510	group5_1	9965142	9966607	down	-
Msa0882360	group6_1	31466749	31468222	down	transcription factor
Msa0558390	group4_1	57096567	57099262	down	Internal alternative NAD(P)H-ubiquinone oxidoreductase
Msa0222340	group2_1	71553791	71558332	down	ABC transporter F family member
Msa0563970	group4_1	64413071	64415350	up	Catalyzes xyloglucan endohydrolysis (XEH) and or endotransglycosylation (XET). Cleaves and religates xyloglucan polymers, an essential constituent of the primary cell wall, and thereby participates in cell wall construction of growing tissues
Msa1019080	group7_1	40239578	40241653	up	translation initiation factor activity
Msa0389470	group3_1	94297272	94306460	down	Dehydration-responsive element-binding protein
Msa0731970	group5_1	43756192	43760242	down	Belongs to the UDP-glycosyltransferase family
Msa1170880	group8_1	236980	246168	down	Dehydration-responsive element-binding protein
Msa0005330	group1_1	7844697	7845179	down	kDa class II heat shock protein-like
Msa0196280	group2_1	13409503	13421320	down	Belongs to the peptidase A1 family
Msa0579280	group4_1	83952563	83959438	down	2-alkenal reductase (NADP( )-dependent)-like
Msa0565230	group4_1	66142557	66144239	down	glutathione transferase activity
Msa0547950	group4_1	41498534	41500407	down	Belongs to the MIP aquaporin (TC 1.A.8) family
Msa0373050	group3_1	72015278	72016766	up	Catalyzes xyloglucan endohydrolysis (XEH) and or endotransglycosylation (XET). Cleaves and religates xyloglucan polymers, an essential constituent of the primary cell wall, and thereby participates in cell wall construction of growing tissues
Msa0900040	group6_1	95437519	95445072	down	Belongs to the major facilitator superfamily. Sugar transporter (TC 2.A.1.1) family
Msa0188970	group2_1	4204511	4210206	down	Family of unknown function (DUF716)
Msa1194110	group8_1	41133689	41139004	down	alpha,alpha-trehalose-phosphate synthase UDP-forming
Msa0557330	group4_1	55640648	55643840	down	Belongs to the glycosyltransferase 2 family
Msa0539600	group4_1	20693015	20694485	down	Belongs to the class I-like SAM-binding methyltransferase superfamily. Cation-independent O- methyltransferase family
Msa0876230	group6_1	14050443	14052294	down	LOB domain-containing protein
Msa0043670	group1_1	75027530	75029779	down	-
Msa1041260	group7_1	78848179	78851112	up	pectinesterase pectinesterase inhibitor
Msa0579400	group4_1	84046477	84053352	down	2-alkenal reductase (NADP( )-dependent)-like
Msa0557580	group4_1	56035425	56036798	down	Ubiquitin exists either covalently attached to another protein, or free (unanchored). When covalently bound, it is conjugated to target proteins via an isopeptide bond either as a monomer (monoubiquitin), a polymer linked via different Lys residues of the ubiquitin (polyubiquitin chains) or a linear polymer linked via the initiator Met of the ubiquitin (linear polyubiquitin chains). Polyubiquitin…
Msa0006580	group1_1	9537730	9538191	up	14 kDa proline-rich protein
Msa0562430	group4_1	62331508	62333483	down	Belongs to the iron ascorbate-dependent oxidoreductase family
Msa0010800	group1_1	16326640	16330667	down	Arabidopsis phospholipase-like protein (PEARLI 4)
Msa0220670	group2_1	69092738	69095955	down	UBA-like domain (DUF1421)
Msa0004030	group1_1	6508150	6509372	up	Gibberellin-regulated protein
Msa0562690	group4_1	62689105	62690886	down	Uncharacterized protein At4g22758-like
Msa0711200	group5_1	3071629	3072876	up	Protein of unknown function (DUF1005)
Msa0225020	group2_1	75058772	75060466	up	Belongs to the MIP aquaporin (TC 1.A.8) family
Msa0901310	group6_1	97938208	97939916	up	Arabinogalactan peptide
Msa1040960	group7_1	78446608	78448583	down	Transcription factor
Msa1219850	group8_1	82751521	82757457	down	Inter-alpha-trypsin inhibitor heavy
Msa0224970	group2_1	75033621	75035315	up	Belongs to the MIP aquaporin (TC 1.A.8) family
Msa0192210	group2_1	7965798	7967545	down	late embryogenesis abundant protein
Msa0734940	group5_1	49870148	49872894	down	WRKY transcription factor
Msa1023230	group7_1	50623269	50624159	down	Belongs to the GST superfamily
Msa0384900	group3_1	88320683	88325862	down	transposition, RNA-mediated
Msa0228520	group2_1	81766352	81766774	down	calcium-binding protein
Msa1036730	group7_1	73180616	73182855	down	Myb-related protein
Msa0191410	group2_1	7007776	7009307	down	Domain of unknown function (DUF4408)
Msa0578550	group4_1	83100876	83104224	down	ABSCISIC ACID-INSENSITIVE 5-like protein
Msa0365720	group3_1	59956906	59958259	down	Lateral organ boundaries (LOB) domain
Msa1184960	group8_1	21259385	21260075	down	Belongs to the BI1 family
Msa0527880	group4_1	558067	561515	down	-
Msa0212380	group2_1	54485209	54485418	down	Belongs to the iron ascorbate-dependent oxidoreductase family
Msa0734280	group5_1	48032565	48034688	down	zinc finger CCCH domain-containing protein
Msa0033970	group1_1	61852294	61854335	down	WRKY transcription factor
Msa0368780	group3_1	65640879	65645464	down	Phosphoinositide phospholipase C
Msa0710200	group5_1	2174253	2179482	down	GDP-fucose protein O-fucosyltransferase
Msa0716150	group5_1	9557954	9559926	down	Mitochondrial calcium uniporter
Msa0008970	group1_1	13052022	13053610	up	Belongs to the MIP aquaporin (TC 1.A.8) family
Msa0213430	group2_1	56359431	56366819	down	C2 domain-containing protein
Msa1009300	group7_1	10594121	10596377	up
Msa0225850	group2_1	76090424	76097931	down	Belongs to the ABC transporter superfamily. ABCG family. PDR (TC 3.A.1.205) subfamily
Msa0373060	group3_1	72020494	72022393	up	Catalyzes xyloglucan endohydrolysis (XEH) and or endotransglycosylation (XET). Cleaves and religates xyloglucan polymers, an essential constituent of the primary cell wall, and thereby participates in cell wall construction of growing tissues
Msa0543740	group4_1	30708469	30710499	up	Belongs to the peroxidase family. Classical plant (class III) peroxidase subfamily
Msa0211620	group2_1	53122778	53125974	down	Nuclear transcription factor Y subunit
Msa0218040	group2_1	65063972	65066925	down	Belongs to the peroxidase family. Classical plant (class III) peroxidase subfamily
Msa0038080	group1_1	67326711	67335817	down	GIGANTEA-like
Msa1029620	group7_1	63123786	63130907	down	Belongs to the UDP-glycosyltransferase family
Msa0213780	group2_1	57375311	57380573	down	mitogen-activated protein kinase
Msa0364010	group3_1	56680745	56684201	down	RbcX protein
Msa1210180	group8_1	68947606	68948732	up	Gibberellin regulated protein
Msa0372460	group3_1	70968608	70971952	down	DCD
Msa0532240	group4_1	6264570	6268015	down	Stores iron in a soluble, non-toxic, readily available form. Important for iron homeostasis. Iron is taken up in the ferrous form and deposited as ferric hydroxides after oxidation
Msa0012030	group1_1	18123185	18125392	down	Belongs to the iron ascorbate-dependent oxidoreductase family
Msa0380530	group3_1	82170713	82176217	down	Coenzyme Q-binding protein COQ10 homolog
Msa0371440	group3_1	69591712	69594438	down	two-component response regulator
Msa1219510	group8_1	82420669	82422741	down	late embryogenesis abundant protein
Msa0374430	group3_1	73896275	73904788	down	Iaa-amino acid hydrolase
Msa0032820	group1_1	59943203	59946292	down	Hypoxia induced protein conserved region
Msa1008620	group7_1	9137400	9137738	down
Msa1010570	group7_1	13794243	13800141	down	reductase
Msa0545050	group4_1	34487732	34490769	down	Apoptosis-inducing factor
Msa0000430	group1_1	1576081	1579859	down	Belongs to the UDP-glycosyltransferase family
Msa0355610	group3_1	30343485	30345887	down	Pollen allergen
Msa0714360	group5_1	6998202	7000042	up	Lysine-rich arabinogalactan protein
Msa0714320	group5_1	6952117	6953958	up	Lysine-rich arabinogalactan protein
Msa1200310	group8_1	52888393	52890948	down	Glycine-rich protein A3-like
Msa1219920	group8_1	82881785	82886211	down	RNA binding
Msa0212700	group2_1	54863798	54864034	down	Cysteine-rich and transmembrane domain-containing protein
Msa0714990	group5_1	7812925	7816057	down	heat shock factor protein
Msa0900510	group6_1	96197038	96197634	down	Cotton fibre expressed protein
Msa0869830	group6_1	4107922	4108218	down	-
Msa0361180	group3_1	51382132	51388634	down	Transcription factor
Msa0188330	group2_1	3517134	3518699	up	transcription factor
Msa0531190	group4_1	5397905	5398981	down	F-box kelch-repeat protein
Msa0192040	group2_1	7783793	7784506	down	E3 ubiquitin-protein ligase RMA1H1-like
Msa1225580	group8_1	91036565	91040631	down	Belongs to the mitochondrial carrier (TC 2.A.29) family
Msa1020950	group7_1	45015316	45016166	down	Cyclin-dependent kinase inhibitor
Msa1026170	group7_1	57776928	57799277	up	Removal of H(2)O(2), oxidation of toxic reductants, biosynthesis and degradation of lignin, suberization, auxin catabolism, response to environmental stresses such as wounding, pathogen attack and oxidative stress. These functions might be dependent on each isozyme isoform in each plant tissue
Msa1025270	group7_1	55681910	55682790	up	Abscisic acid receptor
Msa0213550	group2_1	56669876	56673915	down	Belongs to the cytochrome P450 family
Msa0219920	group2_1	67894773	67896089	down	Zinc finger protein
Msa0041270	group1_1	71633274	71634071	up	Cysteine-rich receptor-like protein kinase
Msa1209550	group8_1	68087014	68089020	down	PB1 domain
Msa1173290	group8_1	3669919	3671043	up	BURP domain-containing protein
Msa0374350	group3_1	73782518	73791033	down	Iaa-amino acid hydrolase
Msa0556270	group4_1	54355661	54357663	up	Cell number regulator
Msa0387230	group3_1	91133955	91135653	down	Protein of unknown function (DUF3339)
Msa0727280	group5_1	29587965	29592886	down	Ninja-family protein
Msa0189400	group2_1	4814068	4814706	down	Vacuolar iron transporter homolog
Msa0730590	group5_1	40156928	40165953	down	3'-5'-exoribonuclease that specifically recognizes RNAs polyuridylated at their 3' end and mediates their degradation. Component of an exosome-independent RNA degradation pathway that mediates degradation of cytoplasmic mRNAs that have been deadenylated and subsequently uridylated at their 3'
Msa0743870	group5_1	64335682	64336896	down	2-alkenal reductase (NADP( )-dependent)-like
Msa0735280	group5_1	50409736	50411887	up	Belongs to the peroxidase family. Classical plant (class III) peroxidase subfamily
Msa0370910	group3_1	68839552	68843958	down	Raffinose synthase or seed imbibition protein Sip1
Msa0202060	group2_1	24053006	24056089	down	Plant intracellular ras-group-related LRR protein
Msa1008380	group7_1	8626861	8629166	down	Belongs to the UDP-glycosyltransferase family
Msa0029300	group1_1	54593591	54599831	down	AMP-binding enzyme
Msa0531570	group4_1	5742321	5743199	down	Belongs to the PdxS SNZ family
Msa0037020	group1_1	65914053	65914456	up
Msa0560160	group4_1	59401797	59412124	up
Msa0710940	group5_1	2835156	2837048	up
Msa0530790	group4_1	4883713	4884138	down	late embryogenesis abundant protein
Msa0000040	group1_1	669004	670125	down	transcription factor
Msa1208910	group8_1	67262410	67263146	up	High-affinity nitrate transporter
Msa0026560	group1_1	50377249	50377560	down	calcium ion binding
Msa1008400	group7_1	8642837	8662184	down	Belongs to the UDP-glycosyltransferase family
Msa0868640	group6_1	2323332	2329014	down	Belongs to the 3-beta-HSD family
Msa1208830	group8_1	67141616	67142352	up	High-affinity nitrate transporter
Msa0545820	group4_1	36620793	36622190	down	Cytochrome p450
Msa0353200	group3_1	23012657	23012863	down	-
Msa1172680	group8_1	2789075	2804733	down	oxidoreductase activity
Msa0031140	group1_1	57745383	57748672	up	metal-nicotianamine transporter
Msa1008450	group7_1	8850191	8852710	down	Belongs to the UDP-glycosyltransferase family
Msa1034450	group7_1	69929335	69931418	down	Heat Stress Transcription Factor
Msa0547690	group4_1	40982085	40984080	down	Large subunit GTPase
Msa0561250	group4_1	60752443	60754644	down	Encoded by
Msa1223620	group8_1	88114904	88116116	up	Voltage-dependent anion channel
Msa0025460	group1_1	48543956	48545935	down	Thaumatin-like protein
Msa1040260	group7_1	77601519	77603236	down	response to cold
Msa0568690	group4_1	70301607	70303043	down	DNA-binding domain in plant proteins such as APETALA2 and EREBPs
Msa0386910	group3_1	90751182	90753555	up	synthase
Msa0343630	group3_1	2047540	2048169	down	ethylene-responsive transcription factor
Msa1030340	group7_1	64393789	64394181	down	-
Msa0718800	group5_1	13136117	13138932	down	Belongs to the protein kinase superfamily
Msa1188430	group8_1	28695266	28699637	down	acid phosphatase
Msa0040210	group1_1	70292267	70297509	up	leucine-rich repeat extensin-like protein
Msa1039400	group7_1	76600763	76607471	down	Respiratory burst
Msa0194710	group2_1	10991152	10993589	down	Protein kinase PINOID-like
Msa0721230	group5_1	17665781	17667783	down	Heat Stress Transcription Factor
Msa1204600	group8_1	60381187	60383038	up	Lysine-rich arabinogalactan protein
Msa0193320	group2_1	9162099	9163089	down	Glutaredoxin
Msa0538590	group4_1	18046357	18047242	down	LURP-one-related
Msa0574340	group4_1	77781954	77786702	down	Partial alpha/beta-hydrolase lipase region
Msa0211650	group2_1	53165460	53166555	down
Msa0368490	group3_1	65190580	65194585	down	Telomere repeat-binding protein
Msa0030440	group1_1	56810829	56811798	up	acid phosphatase
Msa0710810	group5_1	2603443	2606207	down	Belongs to the protein kinase superfamily
Msa0369890	group3_1	67247410	67252033	up	WAT1-related protein
Msa0720310	group5_1	16248319	16249593	down	transcription factor
Msa1037070	group7_1	73585398	73586051	down	Protein of unknown function (DUF861)
Msa0204830	group2_1	30756115	30764844	down	transcription factor
Msa1208920	group8_1	67271314	67272884	up	High-affinity nitrate transporter
Msa1208840	group8_1	67150508	67152080	up	High-affinity nitrate transporter
Msa0869580	group6_1	3782792	3783271	up	-
Msa0012020	group1_1	18106860	18110854	down	TIFY 6B-like
Msa1196490	group8_1	45825738	45827824	down	F-box kelch-repeat protein
Msa1202110	group8_1	55625240	55627475	down	Bifunctional epoxide hydrolase 2-like
Msa0368330	group3_1	64919638	64923976	down	U-box domain-containing protein
Msa0870020	group6_1	4320321	4322821	up	Gibberellin regulated protein
Msa0545020	group4_1	34481535	34483187	down	Apoptosis-inducing factor
Msa0712310	group5_1	4159074	4160048	down	Transcription factor
Msa0207130	group2_1	37519562	37522813	down	Beta-amylase
Msa0383460	group3_1	86382146	86386875	down	Basic leucine zipper
Msa1013390	group7_1	19954644	19955318	down	structural constituent of ribosome
Msa1200320	group8_1	52901463	52903996	down	Glycine-rich protein A3-like
Msa0539630	group4_1	20728257	20729544	down	Belongs to the class I-like SAM-binding methyltransferase superfamily. Cation-independent O- methyltransferase family
Msa0881750	group6_1	29887102	29889866	down	Belongs to the protein kinase superfamily
Msa0196250	group2_1	13332124	13333443	up	Belongs to the peptidase A1 family
Msa0874830	group6_1	10684322	10685391	up	Pollen proteins Ole e I like
Msa0718490	group5_1	12729010	12733267	down	Subtilase family
Msa1172720	group8_1	2816960	2827025	down	reductase
Msa1196340	group8_1	45135224	45140030	down	transposition, RNA-mediated
Msa0192170	group2_1	7893737	7899359	down	late embryogenesis abundant protein
Msa1182050	group8_1	16886508	16889256	down	Protein of unknown function (DUF760)
Msa0223980	group2_1	73700767	73704280	down	Endochitinase
Msa0377720	group3_1	78338956	78340781	down	Rare lipoprotein A (RlpA)-like double-psi beta-barrel
Msa1030260	group7_1	64221830	64224556	down	Peptidase C26
Msa1220720	group8_1	84009686	84011345	up	Belongs to the peroxidase family. Classical plant (class III) peroxidase subfamily
Msa0370400	group3_1	68087826	68089199	down	Heavy metal-associated isoprenylated plant protein
Msa1204770	group8_1	60567661	60569891	up	Lysine-rich arabinogalactan protein
Msa0195060	group2_1	11711366	11714618	down	Beta-amylase
Msa0025570	group1_1	48888517	48894580	down	Bifunctional monodehydroascorbate reductase and carbonic anhydrase nectarin-3-like
Msa0537340	group4_1	15611433	15614928	down	Belongs to the cytochrome P450 family
Msa0212360	group2_1	54459990	54461252	down	Belongs to the iron ascorbate-dependent oxidoreductase family
Msa1223540	group8_1	88043013	88044235	up	Voltage-dependent anion channel
Msa1179060	group8_1	12148142	12150241	up	Domain of unknown function
Msa1031450	group7_1	66106901	66110612	down	Hydroxyproline-rich glycoprotein family protein
Msa1036320	group7_1	72668037	72669393	down	Aux IAA proteins are short-lived transcriptional factors that function as repressors of early auxin response genes at low auxin concentrations
Msa0036950	group1_1	65792460	65796489	down	Belongs to the MIP aquaporin (TC 1.A.8) family
Msa1007270	group7_1	6677295	6682333	up	Rare lipoprotein A (RlpA)-like double-psi beta-barrel
Msa0383260	group3_1	86094923	86095794	down	Basic leucine zipper
Msa0372100	group3_1	70418993	70420138	up	36.4 kDa proline-rich
Msa0712150	group5_1	3970765	3974737	down	UDP-glucose 4-epimerase
Msa0227890	group2_1	79152411	79153622	down	Wound-induced protein
Msa1030640	group7_1	64842094	64850603	down	GEM-like protein
Msa0735250	group5_1	50383009	50384225	up	Belongs to the peroxidase family. Classical plant (class III) peroxidase subfamily
Msa0212690	group2_1	54856508	54856744	down	Cysteine-rich and transmembrane domain-containing protein
Msa0717610	group5_1	11482122	11485199	down	Nodulin-like
Msa0740060	group5_1	58881472	58885374	down	Indole-3-acetaldehyde oxidase-like
Msa0557480	group4_1	55899689	55910268	down	Cytochrome p450
Msa0724370	group5_1	22817086	22825058	down	Domain of unknown function (DUF569)
Msa0576630	group4_1	80690105	80694859	down	Partial alpha/beta-hydrolase lipase region
Msa0225830	group2_1	76048690	76064554	down	Belongs to the ABC transporter superfamily. ABCG family. PDR (TC 3.A.1.205) subfamily
Msa0011140	group1_1	16821442	16826306	down	Protein kinase domain
Msa1039650	group7_1	76875410	76878356	down	epoxide hydrolase
Msa1028820	group7_1	61998667	62002249	up	CBS domain-containing protein
Msa0880490	group6_1	27139742	27140629	down	HVA22-like protein
Msa0549140	group4_1	43961659	43973670	down	beta-L-arabinosidase activity
Msa0385610	group3_1	89185116	89191267	down	Nucleoredoxin
Msa0713300	group5_1	5414208	5421704	down	Divergent CCT motif
Msa0376700	group3_1	76929330	76933066	down	Two-component response regulator-like
Msa1036270	group7_1	72623093	72624988	down	PDDEXK-like family of unknown function
Msa0353230	group3_1	23029602	23031489	down	Methyltransferase
Msa1042090	group7_1	79829450	79833426	down	Sulfite exporter TauE/SafE
Msa1024690	group7_1	54402039	54405713	down	omega-3 fatty acid desaturase
Msa0528010	group4_1	695019	695432	down	Centromere protein
Msa0196700	group2_1	14105906	14109933	down	5'-adenylylsulfate reductase
Msa0573030	group4_1	76062443	76072948	down	Belongs to the short-chain dehydrogenases reductases (SDR) family
Msa1172050	group8_1	1938055	1942487	down	Aldehyde dehydrogenase family
Msa1184790	group8_1	20915787	20916338	down	BON1-associated protein 2-like
Msa0739540	group5_1	57871442	57880886	down	LysM domain
Msa0746090	group5_1	68089445	68090432	up
Msa0218460	group2_1	65627286	65631805	down	Belongs to the peptidase A1 family
Msa0573650	group4_1	76896459	76897938	up	Catalyzes xyloglucan endohydrolysis (XEH) and or endotransglycosylation (XET). Cleaves and religates xyloglucan polymers, an essential constituent of the primary cell wall, and thereby participates in cell wall construction of growing tissues
Msa0560280	group4_1	59541950	59546251	down	ABC transporter G family member
Msa0742710	group5_1	62674927	62675523	up	Cotton fibre expressed protein
Msa1188350	group8_1	28557643	28559332	down	U-box domain-containing protein
Msa0383550	group3_1	86466214	86471985	down	protein kinase activity
Msa0548020	group4_1	41750930	41751229	down
Msa0003560	group1_1	6153213	6155923	down	LRR receptor-like serine threonine-protein kinase
Msa1009970	group7_1	12454407	12458024	down	S-adenosyl-l-methionine decarboxylase leader peptide
Msa0189890	group2_1	5351654	5354553	down	riboflavin biosynthesis protein
Msa1214150	group8_1	74640566	74644574	down	Protein Dr1 homolog
Msa0899640	group6_1	94914376	94915752	down	Heat Stress Transcription Factor
Msa0555800	group4_1	53828305	53830208	up	Protein of unknown function, DUF538
Msa1007840	group7_1	7565713	7568299	down	Uncharacterized ACR, COG1678
Msa0881510	group6_1	28716923	28721567	down	riboflavin biosynthesis protein
Msa1219890	group8_1	82825992	82828804	up	subtilisin-like
Msa0348800	group3_1	11632566	11632902	down	Belongs to the sulfotransferase 1 family
Msa0196710	group2_1	14129704	14132845	down	5'-adenylylsulfate reductase
Msa0031490	group1_1	58223703	58225789	down	f-box protein
Msa0223840	group2_1	73499308	73504411	down	Plant protein of unknown function (DUF936)
Msa0724780	group5_1	23860495	23865251	down	DUF1338
Msa0034500	group1_1	62525564	62528310	down	Gibberellin receptor
Msa0228530	group2_1	81781325	81782040	down	calcium-binding protein
Msa0039460	group1_1	69075856	69077208	down	Heat Stress Transcription Factor
Msa1012810	group7_1	18238048	18239009	up	Pollen proteins Ole e I like
Msa0900500	group6_1	96191049	96191621	down	Cotton fibre expressed protein
Msa0870210	group6_1	4500051	4503948	down	Belongs to the cytochrome P450 family
Msa0009950	group1_1	14804417	14807064	up	Mediates both low-affinity uptake and efflux of sugar across the membrane
Msa0746770	group5_1	69424090	69425520	down	Belongs to the UDP-glycosyltransferase family
Msa0200770	group2_1	21081369	21083147	up	Fasciclin-like arabinogalactan protein
Msa0712730	group5_1	4547159	4547539	down	protein At4g08330, chloroplastic-like
Msa0200490	group2_1	20603090	20603879	down	Major allergen Pru ar
Msa1210900	group8_1	70214965	70216070	up	Gibberellin regulated protein
Msa1040520	group7_1	77877523	77878909	down	-
Msa0187500	group2_1	2255489	2268736	down	Belongs to the multi antimicrobial extrusion (MATE) (TC 2.A.66.1) family
Msa1035450	group7_1	71261929	71263197	down	Catalyzes xyloglucan endohydrolysis (XEH) and or endotransglycosylation (XET). Cleaves and religates xyloglucan polymers, an essential constituent of the primary cell wall, and thereby participates in cell wall construction of growing tissues
Msa0191060	group2_1	6581449	6581838	down	Zinc finger protein CONSTANS-like
Msa1003190	group7_1	236086	237687	up	Pollen Ole e 1 allergen and extensin
Msa0891920	group6_1	68565331	68570745	down	transcriptional co-repressor
Msa0195230	group2_1	12008841	12011035	down	Lipolytic acyl hydrolase (LAH)
Msa0877420	group6_1	16821605	16822937	down	Dehydrogenase
Msa1010590	group7_1	13808594	13811444	down	reductase
Msa0715050	group5_1	7919117	7920426	down	12-oxophytodienoate reductase
Msa0215790	group2_1	61204913	61205385	down	-
Msa0547930	group4_1	41474515	41477713	down	ubiquitin-protein transferase activity
Msa0228510	group2_1	81762719	81763141	down	calcium-binding protein
Msa0199500	group2_1	18583899	18585044	down	Desiccation-related protein PCC13-62-like
Msa0381630	group3_1	83846123	83850451	down	Catalyzes the ferrous insertion into protoporphyrin IX
Msa0540690	group4_1	23369342	23373831	down	Removes the phosphate from trehalose 6-phosphate to produce free trehalose
Msa0734740	group5_1	49116173	49121554	down	UDP-glycosyltransferase 87A1-like
Msa1173260	group8_1	3524395	3527077	down	cytochrome P450
Msa0037730	group1_1	66847165	66848579	down	glutathione
Msa1202120	group8_1	55627736	55628045	down	Belongs to the mitochondrial carrier (TC 2.A.29) family
Msa0557910	group4_1	56402380	56410398	down	PDDEXK-like family of unknown function
Msa0571090	group4_1	73582277	73585411	down	HVA22-like protein
Msa0711040	group5_1	2919909	2920148	down
Msa0044060	group1_1	75528719	75531107	up	Replication factor A protein 3
Msa1021500	group7_1	45898528	45902207	up	-
Msa0223780	group2_1	73441643	73444074	up	Salt tolerance protein-like
