# Supplementary material for: Transcriptome and GWAS Analyses Reveal Candidate Gene for Root Traits of Alfalfa during Germination under Salt Stress
Source: Int J Mol Sci. 2023 Mar 27;24(7):6271. doi: 10.3390/ijms24076271 (PMC10094355; doi:10.3390/ijms24076271)
Supplement: Supplementary file 1 [file ijms-24-06271-s001.zip › Table S6.xlsx]

## Sheet: Sheet1
Table S6: All DEGs in the Salt4 stage
Gene ID	Chr	Pos_S	Pos_E	Direction	Annotation
Msa0368670	group3_1	65475307	65479184	down	nitronate
Msa0898880	group6_1	93524229	93525315	down
Msa0197750	group2_1	15933307	15933633	up	14 kDa proline-rich protein DC2.15-like
Msa0213130	group2_1	55704109	55705488	down	Glutathione S-transferase
Msa0031160	group1_1	57789747	57795965	down	Methionine gamma-lyase-like
Msa0743670	group5_1	64150685	64151322	up	transposition, RNA-mediated
Msa0216490	group2_1	62434693	62437104	down	NAC domain-containing protein
Msa0709370	group5_1	522559	525600	down	Belongs to the glutathione peroxidase family
Msa0037490	group1_1	66506523	66508294	down	Belongs to the GST superfamily
Msa0571430	group4_1	74070259	74073193	down	Belongs to the glutathione peroxidase family
Msa1199090	group8_1	50954008	50954367	down	Protease inhibitor/seed storage/LTP family
Msa0008970	group1_1	13052022	13053610	up	Belongs to the MIP aquaporin (TC 1.A.8) family
Msa0374290	group3_1	73686949	73691350	down	Belongs to the aldehyde dehydrogenase family
Msa1206180	group8_1	63084855	63087612	down	Beta-amylase
Msa1199100	group8_1	50960049	50961328	down	Protease inhibitor/seed storage/LTP family
Msa0206370	group2_1	35638958	35639634	up	Belongs to the peroxidase family. Classical plant (class III) peroxidase subfamily
Msa1010020	group7_1	12510444	12512352	down	Allene oxide cyclase
Msa0898860	group6_1	93479502	93480304	down
Msa0220960	group2_1	69496769	69498234	up	Fasciclin-like arabinogalactan protein
Msa0373040	group3_1	71963460	71977099	down	Belongs to the UDP-glycosyltransferase family
Msa0535620	group4_1	11985215	11989802	down	Aldo-keto reductase family 4 member
Msa1029520	group7_1	62948376	62950516	down	Belongs to the UDP-glycosyltransferase family
Msa0565230	group4_1	66142557	66144239	down	glutathione transferase activity
Msa0896370	group6_1	86435125	86441177	down	Beta-amylase
Msa1199110	group8_1	50966690	50971243	up
Msa1223860	group8_1	88483268	88484257	up
Msa0579370	group4_1	84014629	84014889	down
Msa0010760	group1_1	16275836	16289478	down	Lycopene cyclase protein
Msa1220720	group8_1	84009686	84011345	up	Belongs to the peroxidase family. Classical plant (class III) peroxidase subfamily
Msa1190800	group8_1	34041150	34042978	down	NAC domain-containing protein
Msa1204280	group8_1	59817489	59819821	down	phosphatase 2C
Msa0374790	group3_1	74309343	74315025	down	2-oxoisovalerate dehydrogenase subunit alpha
Msa1170950	group8_1	358760	360590	down	60S ribosomal Protein
Msa0224970	group2_1	75033621	75035315	up	Belongs to the MIP aquaporin (TC 1.A.8) family
Msa0225020	group2_1	75058772	75060466	up	Belongs to the MIP aquaporin (TC 1.A.8) family
Msa0006580	group1_1	9537730	9538191	up	14 kDa proline-rich protein
Msa0018300	group1_1	30558706	30560856	down	3-oxo-Delta(4,5)-steroid 5-beta-reductase-like
Msa0527890	group4_1	561553	561990	down	-
Msa0378990	group3_1	79879177	79880659	down	HVA22-like protein
Msa0548130	group4_1	41840790	41843629	down	Belongs to the heat shock protein 70 family
Msa0038630	group1_1	68143430	68150900	down	ABC transporter C family member
Msa0043850	group1_1	75344341	75346235	down	transcription factor
Msa1023280	group7_1	50643169	50644476	down	Belongs to the GST superfamily
Msa0714460	group5_1	7104917	7107907	down	Belongs to the cytochrome P450 family
Msa1220930	group8_1	84329350	84332728	down	phosphatase 2C
Msa1008620	group7_1	9137400	9137738	down
Msa0577320	group4_1	81620104	81622369	up	Catalyzes xyloglucan endohydrolysis (XEH) and or endotransglycosylation (XET). Cleaves and religates xyloglucan polymers, an essential constituent of the primary cell wall, and thereby participates in cell wall construction of growing tissues
Msa1190520	group8_1	33559990	33562163	down	NAC domain-containing protein
Msa0367250	group3_1	62859611	62861390	down	60S ribosomal Protein
Msa0373810	group3_1	72901918	72904444	down	Pectate lyase
Msa0563970	group4_1	64413071	64415350	up	Catalyzes xyloglucan endohydrolysis (XEH) and or endotransglycosylation (XET). Cleaves and religates xyloglucan polymers, an essential constituent of the primary cell wall, and thereby participates in cell wall construction of growing tissues
Msa0901370	group6_1	98085022	98087537	down	O-methyltransferase
Msa0894070	group6_1	79169825	79173747	down	(-)-germacrene D synthase-like
Msa1016960	group7_1	35109404	35116332	down	Belongs to the UDP-glycosyltransferase family
Msa0870020	group6_1	4320321	4322821	up	Gibberellin regulated protein
Msa0580730	group4_1	85936937	85938038	down	Major allergen Pru
Msa0351050	group3_1	16842448	16849290	down	12-oxophytodienoate reductase
Msa0894020	group6_1	79028754	79032696	down	(-)-germacrene D synthase-like
Msa0893490	group6_1	77992222	77993323	down	Major allergen Pru
Msa1218200	group8_1	80749972	80751075	down	Major allergen Pru
Msa0348070	group3_1	9947959	9956191	down	Protein ZINC INDUCED
Msa1041260	group7_1	78848179	78851112	up	pectinesterase pectinesterase inhibitor
Msa0367100	group3_1	62608641	62610965	down	Rare lipoprotein A (RlpA)-like double-psi beta-barrel
Msa0724780	group5_1	23860495	23865251	down	DUF1338
Msa0004030	group1_1	6508150	6509372	up	Gibberellin-regulated protein
Msa1012800	group7_1	18231400	18234029	down	Omega-hydroxypalmitate O-feruloyl
Msa1008710	group7_1	9301437	9301892	down
Msa0894010	group6_1	78963288	78967066	down	(-)-germacrene D synthase-like
Msa0728950	group5_1	35312299	35314612	down	phosphatase 2c
Msa0729090	group5_1	35541508	35545032	down	Protein of unknown function (DUF1442)
Msa0569380	group4_1	71229068	71230791	down	NAC domain-containing protein
Msa0366770	group3_1	61708306	61709390	down	Glutathione S-transferase
Msa0368900	group3_1	65875487	65878650	down	UDP-glycosyltransferase 76F1-like
Msa0716510	group5_1	9965142	9966607	down	-
Msa0187150	group2_1	1860110	1872513	down	12-oxophytodienoate reductase
Msa0372100	group3_1	70418993	70420138	up	36.4 kDa proline-rich
Msa0196250	group2_1	13332124	13333443	up	Belongs to the peptidase A1 family
Msa0343720	group3_1	2162631	2163791	up	Putative S-adenosyl-L-methionine-dependent methyltransferase
Msa0557910	group4_1	56402380	56410398	down	PDDEXK-like family of unknown function
Msa0194530	group2_1	10733903	10735563	down	-
Msa0367090	group3_1	62598257	62600513	down	Rare lipoprotein A (RlpA)-like double-psi beta-barrel
Msa1218190	group8_1	80739166	80740212	down	Major allergen Pru
Msa0709790	group5_1	911530	911769	up
Msa0743870	group5_1	64335682	64336896	down	2-alkenal reductase (NADP( )-dependent)-like
Msa1031440	group7_1	66091898	66093854	down	NAC transcription factor
Msa0718230	group5_1	12413871	12428082	down	Transporter
Msa1031850	group7_1	66599327	66608093	down	Spermidine hydroxycinnamoyl
Msa0190000	group2_1	5438250	5438552	up
Msa0040790	group1_1	71065492	71067780	up	Catalyzes xyloglucan endohydrolysis (XEH) and or endotransglycosylation (XET). Cleaves and religates xyloglucan polymers, an essential constituent of the primary cell wall, and thereby participates in cell wall construction of growing tissues
Msa0577070	group4_1	81228997	81230694	down	NAC domain-containing protein
Msa1033540	group7_1	68715383	68721584	down	Methyltransferase
Msa0561290	group4_1	60802356	60810746	down	Encoded by
Msa0527880	group4_1	558067	561515	down	-
Msa1023240	group7_1	50626451	50628047	down	Belongs to the GST superfamily
Msa1210180	group8_1	68947606	68948732	up	Gibberellin regulated protein
Msa0553140	group4_1	50027405	50029628	down	Belongs to the expansin family
Msa0894040	group6_1	79138517	79142435	down	(-)-germacrene D synthase-like
Msa0549870	group4_1	45136688	45137005	up	lipid-transfer protein
Msa0746880	group5_1	70501916	70504358	down	12-oxophytodienoate reductase
Msa1203480	group8_1	57736379	57739741	down	salicylic acid-binding protein 2-like
Msa0212380	group2_1	54485209	54485418	down	Belongs to the iron ascorbate-dependent oxidoreductase family
Msa0215970	group2_1	61523538	61523969	up	Stigma-specific protein, Stig1
Msa1010570	group7_1	13794243	13800141	down	reductase
Msa0187920	group2_1	2736166	2738106	down	-
Msa0538160	group4_1	17294256	17297024	down	Transcription factor
Msa0037500	group1_1	66512025	66514255	down	Belongs to the GST superfamily
Msa1204650	group8_1	60448391	60451702	down	Belongs to the cytochrome P450 family
Msa0191100	group2_1	6629957	6632549	down	Minor allergen Alt a
Msa0209060	group2_1	45851865	45853330	down	Belongs to the class I-like SAM-binding methyltransferase superfamily. Cation-independent O- methyltransferase family
Msa1172680	group8_1	2789075	2804733	down	oxidoreductase activity
Msa1024420	group7_1	53760533	53762446	up	GDSL esterase lipase
Msa0010700	group1_1	16204702	16211178	down	Zeaxanthin epoxidase, chloroplastic-like
Msa0894030	group6_1	79072558	79076285	down	(-)-germacrene D synthase-like
Msa0869390	group6_1	3546832	3547011	up	Arabinogalactan peptide
Msa0001340	group1_1	3027970	3028542	down	-
Msa1032440	group7_1	67343026	67346552	down	Belongs to the multi antimicrobial extrusion (MATE) (TC 2.A.66.1) family
Msa0887550	group6_1	49494111	49498333	down	Belongs to the sterol desaturase family
Msa0046340	group1_1	78426175	78427533	down	ABC transporter G family member
Msa0894100	group6_1	79246397	79250510	down	(-)-germacrene D synthase-like
Msa0037720	group1_1	66836393	66845151	down	Belongs to the GST superfamily
Msa0552220	group4_1	48667370	48668595	down	Heavy metal-associated isoprenylated plant protein
Msa0384170	group3_1	87265550	87266669	up	-
Msa1207840	group8_1	65654713	65659220	up	Monocopper oxidase-like protein
Msa0215960	group2_1	61521206	61521670	up	Stigma-specific protein, Stig1
Msa1041200	group7_1	78782427	78783415	down	Indole-3-acetic acid-induced protein
Msa0360640	group3_1	50089260	50090072	up	Phytohormone-binding protein-like
Msa0377730	group3_1	78344603	78346606	down	Rare lipoprotein A (RlpA)-like double-psi beta-barrel
Msa1195630	group8_1	43819902	43821643	down	Allene oxide cyclase
Msa1172720	group8_1	2816960	2827025	down	reductase
Msa1194560	group8_1	41851251	41853035	down	Allene oxide cyclase
Msa0367570	group3_1	63266241	63271986	down	phosphatase 2C
Msa0210020	group2_1	49747477	49748895	down	Belongs to the UDP-glycosyltransferase family
Msa0725070	group5_1	24553855	24556246	down	F-box kelch-repeat protein
Msa1215110	group8_1	76327885	76330497	up	Hydrophobic seed protein
Msa0548300	group4_1	42137190	42139935	down	Belongs to the heat shock protein 70 family
Msa0532210	group4_1	6228099	6228755	up	Abscisic acid receptor
Msa1012710	group7_1	18144552	18147096	down	Omega-hydroxypalmitate O-feruloyl
Msa0870190	group6_1	4478976	4482062	down	cytochrome P450
Msa0030440	group1_1	56810829	56811798	up	acid phosphatase
Msa0025460	group1_1	48543956	48545935	down	Thaumatin-like protein
Msa1204510	group8_1	60268537	60271636	down	Belongs to the cytochrome P450 family
Msa1010590	group7_1	13808594	13811444	down	reductase
Msa0720310	group5_1	16248319	16249593	down	transcription factor
Msa0196280	group2_1	13409503	13421320	down	Belongs to the peptidase A1 family
Msa0006030	group1_1	8812901	8813830	down	LURP-one-related
Msa0386910	group3_1	90751182	90753555	up	synthase
Msa0047270	group1_1	79980156	79983243	up	Benzyl alcohol
Msa1217950	group8_1	80492358	80496440	down	Lipoamide acyltransferase component of branched-chain alpha-keto acid dehydrogenase complex
Msa0746090	group5_1	68089445	68090432	up
Msa1173290	group8_1	3669919	3671043	up	BURP domain-containing protein
Msa0374130	group3_1	73326262	73326972	up	Protein DOWNSTREAM OF
Msa0224440	group2_1	74352353	74352916	down	May be involved in both secretory and endocytic intracellular trafficking in the endosomal prevacuolar compartments
Msa1008390	group7_1	8640520	8642762	down	Belongs to the UDP-glycosyltransferase family
Msa0038240	group1_1	67600382	67608282	down	ABC transporter G family member
Msa1010460	group7_1	13545795	13550935	down	phosphatase 2c
Msa0366760	group3_1	61705527	61705739	down	Glutathione S-transferase
Msa0579350	group4_1	84004959	84005204	down
Msa0731780	group5_1	43281028	43289992	up	RNA-binding protein
Msa0041270	group1_1	71633274	71634071	up	Cysteine-rich receptor-like protein kinase
Msa1176120	group8_1	8024447	8025757	down	Homeobox-leucine zipper protein
Msa0561240	group4_1	60734831	60750396	down	Encoded by
Msa1038940	group7_1	75954838	75959784	down	Glutathione synthetase
Msa1023250	group7_1	50633631	50634779	down	Belongs to the GST superfamily
Msa0384060	group3_1	87120771	87123728	up	Tubulin is the major constituent of microtubules. It binds two moles of GTP, one at an exchangeable site on the beta chain and one at a non-exchangeable site on the alpha chain
Msa1207480	group8_1	64922012	64929751	up	14 kDa proline-rich protein DC2.15-like
Msa0374260	group3_1	73670849	73673329	down	NAC domain-containing protein
Msa1208910	group8_1	67262410	67263146	up	High-affinity nitrate transporter
Msa0740060	group5_1	58881472	58885374	down	Indole-3-acetaldehyde oxidase-like
Msa1223360	group8_1	87818022	87820747	up	Removal of H(2)O(2), oxidation of toxic reductants, biosynthesis and degradation of lignin, suberization, auxin catabolism, response to environmental stresses such as wounding, pathogen attack and oxidative stress
Msa1208830	group8_1	67141616	67142352	up	High-affinity nitrate transporter
Msa0045320	group1_1	77185932	77186973	down	glutathione
Msa0195580	group2_1	12427540	12429515	up	Belongs to the major facilitator superfamily. Sugar transporter (TC 2.A.1.1) family
Msa1206290	group8_1	63241148	63245021	down	Possible plasma membrane-binding motif in junctophilins, PIP-5-kinases and protein kinases.
Msa1039650	group7_1	76875410	76878356	down	epoxide hydrolase
Msa1207850	group8_1	65665490	65667790	up	Belongs to the glycosyl hydrolase 32 family
Msa0366780	group3_1	61710902	61717506	down	Glutathione S-transferase
Msa0025520	group1_1	48701155	48702133	down	Thaumatin-like protein
Msa1206270	group8_1	63225319	63229199	down	Possible plasma membrane-binding motif in junctophilins, PIP-5-kinases and protein kinases.
Msa1218070	group8_1	80642522	80645543	down	phosphatase 2c
Msa0563990	group4_1	64461988	64463376	down	Belongs to the UDP-glycosyltransferase family
Msa0224210	group2_1	74011844	74015559	down	Belongs to the glycosyl hydrolase 32 family
Msa0192040	group2_1	7783793	7784506	down	E3 ubiquitin-protein ligase RMA1H1-like
Msa0547200	group4_1	40029717	40032653	up	Belongs to the MIP aquaporin (TC 1.A.8) family
Msa0725660	group5_1	25420668	25431508	down	Belongs to the RNase T2 family
Msa0531080	group4_1	5194832	5196462	up	Belongs to the iron ascorbate-dependent oxidoreductase family
Msa0366740	group3_1	61690144	61690486	down	Glutathione S-transferase
Msa1221630	group8_1	85324853	85328374	down	Glycosyltransferase family 20
Msa0212360	group2_1	54459990	54461252	down	Belongs to the iron ascorbate-dependent oxidoreductase family
Msa0222340	group2_1	71553791	71558332	down	ABC transporter F family member
Msa0199470	group2_1	18463445	18465589	down	Transcription factor
Msa0744420	group5_1	65191057	65192631	up	glucan endo-13-beta-glucosidase
Msa0880490	group6_1	27139742	27140629	down	HVA22-like protein
Msa0194240	group2_1	10100162	10101041	up	Rhodanese-like domain-containing protein 19
Msa0226640	group2_1	77150060	77153782	up	Protein of unknown function (DUF642)
Msa0900040	group6_1	95437519	95445072	down	Belongs to the major facilitator superfamily. Sugar transporter (TC 2.A.1.1) family
Msa1194590	group8_1	41864725	41866468	down	Allene oxide cyclase
Msa0711570	group5_1	3452425	3456944	up	Nitrate transporter
Msa0531030	group4_1	5148628	5150258	up	Belongs to the iron ascorbate-dependent oxidoreductase family
Msa0386940	group3_1	90777866	90779163	down	Belongs to the plant dehydrin family
Msa0373900	group3_1	73056642	73060327	down	lanC-like protein GCL1
Msa1023300	group7_1	50665652	50667232	down	glutathione transferase activity
Msa0557330	group4_1	55640648	55643840	down	Belongs to the glycosyltransferase 2 family
Msa0383460	group3_1	86382146	86386875	down	Basic leucine zipper
Msa0540970	group4_1	24145571	24145969	up
Msa1221960	group8_1	86007010	86010546	down	Glycosyltransferase family 20
Msa0877420	group6_1	16821605	16822937	down	Dehydrogenase
Msa1008360	group7_1	8565072	8568313	down	Belongs to the UDP-glycosyltransferase family
Msa0383550	group3_1	86466214	86471985	down	protein kinase activity
Msa0529030	group4_1	2017191	2020690	up	Targeting protein for Xklp2 (TPX2)
Msa0005330	group1_1	7844697	7845179	down	kDa class II heat shock protein-like
Msa0721590	group5_1	18379518	18385233	down	Belongs to the multi antimicrobial extrusion (MATE) (TC 2.A.66.1) family
Msa0571090	group4_1	73582277	73585411	down	HVA22-like protein
Msa1033770	group7_1	69041657	69045986	down	Triacylglycerol lipase
Msa1007840	group7_1	7565713	7568299	down	Uncharacterized ACR, COG1678
Msa0194310	group2_1	10218211	10218863	up	Belongs to the 'GDSL' lipolytic enzyme family
Msa0216760	group2_1	62967508	62972495	up	Root cap
Msa0731830	group5_1	43371370	43380736	down	Belongs to the UDP-glycosyltransferase family
Msa1219090	group8_1	81828978	81834425	down	Alkaline neutral invertase
Msa1030260	group7_1	64221830	64224556	down	Peptidase C26
Msa0018090	group1_1	30217578	30218162	down	3-oxo-Delta(4,5)-steroid 5-beta-reductase-like
Msa1008410	group7_1	8691345	8694848	down	Belongs to the UDP-glycosyltransferase family
Msa1011710	group7_1	16445744	16447467	up	Belongs to the Casparian strip membrane proteins (CASP) family
Msa0382450	group3_1	84998933	84999756	down	WRKY transcription factor
Msa0539620	group4_1	20725198	20727407	down	Belongs to the class I-like SAM-binding methyltransferase superfamily. Cation-independent O- methyltransferase family
Msa0530790	group4_1	4883713	4884138	down	late embryogenesis abundant protein
Msa1210900	group8_1	70214965	70216070	up	Gibberellin regulated protein
Msa0366810	group3_1	61768965	61771916	down	Glutathione S-transferase
Msa0894120	group6_1	79331630	79333837	down	Cytochrome p450
Msa1223400	group8_1	87848291	87850001	down	Belongs to the glycosyltransferase 8 family
Msa0894140	group6_1	79397490	79401344	down	(-)-germacrene D synthase-like
Msa0894090	group6_1	79217435	79220485	down	Cytochrome p450
Msa1042090	group7_1	79829450	79833426	down	Sulfite exporter TauE/SafE
Msa0579280	group4_1	83952563	83959438	down	2-alkenal reductase (NADP( )-dependent)-like
Msa1174330	group8_1	5395546	5420397	up	auxin-binding protein
Msa0215790	group2_1	61204913	61205385	down	-
Msa0899090	group6_1	93869088	93876118	down	Partial alpha/beta-hydrolase lipase region
Msa0031140	group1_1	57745383	57748672	up	metal-nicotianamine transporter
Msa0385610	group3_1	89185116	89191267	down	Nucleoredoxin
Msa0539590	group4_1	20676977	20678963	down	Belongs to the class I-like SAM-binding methyltransferase superfamily. Cation-independent O- methyltransferase family
Msa0579400	group4_1	84046477	84053352	down	2-alkenal reductase (NADP( )-dependent)-like
Msa1008380	group7_1	8626861	8629166	down	Belongs to the UDP-glycosyltransferase family
Msa0731970	group5_1	43756192	43760242	down	Belongs to the UDP-glycosyltransferase family
Msa1023230	group7_1	50623269	50624159	down	Belongs to the GST superfamily
Msa0561280	group4_1	60777473	60779514	down	Encoded by
Msa1209190	group8_1	67606227	67610251	down	inactive poly ADP-ribose polymerase
Msa0368450	group3_1	65101136	65103306	up	Ribulose bisphosphate carboxylase oxygenase activase
Msa0370910	group3_1	68839552	68843958	down	Raffinose synthase or seed imbibition protein Sip1
Msa0556490	group4_1	54703485	54705820	down	Belongs to the iron ascorbate-dependent oxidoreductase family
Msa0384220	group3_1	87280133	87281271	down	-
Msa0530710	group4_1	4774221	4774478	down	Cotton fibre expressed protein
Msa1009300	group7_1	10594121	10596377	up
Msa1036730	group7_1	73180616	73182855	down	Myb-related protein
Msa0000430	group1_1	1576081	1579859	down	Belongs to the UDP-glycosyltransferase family
Msa0894130	group6_1	79391116	79393545	down	(-)-germacrene D synthase-like
Msa0868190	group6_1	1707850	1710825	down	Protein ZINC INDUCED
Msa0186900	group2_1	1655741	1657069	up	WD domain, G-beta repeat
Msa0894160	group6_1	79411117	79411757	down	(-)-germacrene D synthase-like
Msa0894080	group6_1	79189931	79193179	down	(-)-germacrene D synthase-like
Msa0535160	group4_1	11225296	11239068	down	P5CS plays a key role in proline biosynthesis, leading to osmoregulation in plants
Msa1028900	group7_1	62097600	62099539	down	Tyrosine-protein phosphatase
Msa1174800	group8_1	5973860	5976714	down	TIFY 10B-like
Msa0368910	group3_1	65878796	65881825	down	Protein of unknown function (DUF620)
Msa0389470	group3_1	94297272	94306460	down	Dehydration-responsive element-binding protein
Msa1035450	group7_1	71261929	71263197	down	Catalyzes xyloglucan endohydrolysis (XEH) and or endotransglycosylation (XET). Cleaves and religates xyloglucan polymers, an essential constituent of the primary cell wall, and thereby participates in cell wall construction of growing tissues
Msa0547930	group4_1	41474515	41477713	down	ubiquitin-protein transferase activity
Msa0387490	group3_1	91420316	91423972	down	Haloacid dehalogenase-like hydrolase
Msa1209860	group8_1	68490362	68494394	down	inactive poly ADP-ribose polymerase
Msa0011870	group1_1	17812979	17813924	up	Pathogenesis-related protein Bet v I family
Msa1037360	group7_1	73933731	73942009	down	Belongs to the ABC transporter superfamily. ABCG family. PDR (TC 3.A.1.205) subfamily
Msa1170840	group8_1	192800	193417	up	Abscisic acid receptor
Msa0528040	group4_1	724339	725571	down	zinc finger CCCH domain-containing protein
Msa0534010	group4_1	9307508	9308736	down	UPF0098 protein
Msa0564330	group4_1	64967390	64968763	down	f-box protein
Msa0735140	group5_1	50167046	50177997	up	Belongs to the peroxidase family. Classical plant (class III) peroxidase subfamily
Msa0187500	group2_1	2255489	2268736	down	Belongs to the multi antimicrobial extrusion (MATE) (TC 2.A.66.1) family
Msa1204770	group8_1	60567661	60569891	up	Lysine-rich arabinogalactan protein
Msa0363090	group3_1	55226984	55232400	up	Serine--glyoxylate
Msa0549930	group4_1	45238290	45247289	up	UDP-D-xylose L-fucose alpha-1,3-D-xylosyltransferase
Msa1008400	group7_1	8642837	8662184	down	Belongs to the UDP-glycosyltransferase family
Msa1170880	group8_1	236980	246168	down	Dehydration-responsive element-binding protein
Msa0225420	group2_1	75573232	75574330	down	F-box kelch-repeat protein
Msa0709850	group5_1	955033	955287	down	ubiquitin modification-dependent histone binding
Msa0879950	group6_1	22866468	22867327	up	Protein of unknown function (DUF1442)
Msa0574340	group4_1	77781954	77786702	down	Partial alpha/beta-hydrolase lipase region
Msa0576630	group4_1	80690105	80694859	down	Partial alpha/beta-hydrolase lipase region
Msa0037200	group1_1	66142505	66142873	down
Msa0364010	group3_1	56680745	56684201	down	RbcX protein
Msa0536010	group4_1	12758850	12761456	up	Plastocyanin-like domain
Msa0004230	group1_1	6676138	6676476	down	-
Msa0207130	group2_1	37519562	37522813	down	Beta-amylase
Msa0570160	group4_1	72265462	72266293	down	-
Msa0545020	group4_1	34481535	34483187	down	Apoptosis-inducing factor
Msa0897490	group6_1	89851857	89856574	down	Belongs to the multi antimicrobial extrusion (MATE) (TC 2.A.66.1) family
Msa0357250	group3_1	38591488	38597271	down	f-box protein
Msa0016330	group1_1	27137171	27138732	down	Belongs to the GST superfamily
Msa0030720	group1_1	57137091	57137950	up	Protein of unknown function (DUF1442)
Msa0735280	group5_1	50409736	50411887	up	Belongs to the peroxidase family. Classical plant (class III) peroxidase subfamily
Msa0025570	group1_1	48888517	48894580	down	Bifunctional monodehydroascorbate reductase and carbonic anhydrase nectarin-3-like
Msa1217750	group8_1	80239345	80243422	down	Lipoamide acyltransferase component of branched-chain alpha-keto acid dehydrogenase complex
Msa1009140	group7_1	10041707	10047437	down	methylesterase 11
Msa0225720	group2_1	75849099	75850196	down	F-box kelch-repeat protein
Msa0213550	group2_1	56669876	56673915	down	Belongs to the cytochrome P450 family
Msa0381710	group3_1	83930925	83934102	down	Heat shock factor protein
Msa0875340	group6_1	11889752	11894173	down	Converts proline to delta-1-pyrroline-5-carboxylate
Msa0385310	group3_1	88781009	88784916	up	Tubulin is the major constituent of microtubules. It binds two moles of GTP, one at an exchangeable site on the beta chain and one at a non-exchangeable site on the alpha chain
Msa0195060	group2_1	11711366	11714618	down	Beta-amylase
Msa0196260	group2_1	13337113	13352346	up	Belongs to the peptidase A1 family
Msa0025430	group1_1	48517714	48518542	down	Thaumatin-like protein
Msa0384900	group3_1	88320683	88325862	down	transposition, RNA-mediated
Msa0561250	group4_1	60752443	60754644	down	Encoded by
Msa1171640	group8_1	1464631	1468297	up	Ribulose bisphosphate carboxylase oxygenase activase
Msa0046730	group1_1	79059847	79064303	up	Boron transporter
Msa1008450	group7_1	8850191	8852710	down	Belongs to the UDP-glycosyltransferase family
Msa0545050	group4_1	34487732	34490769	down	Apoptosis-inducing factor
Msa0547740	group4_1	41093430	41096095	down	Belongs to the protein kinase superfamily
Msa0012020	group1_1	18106860	18110854	down	TIFY 6B-like
Msa0376700	group3_1	76929330	76933066	down	Two-component response regulator-like
Msa0012160	group1_1	18270724	18273870	down	Ankyrin repeat-containing protein
Msa1219890	group8_1	82825992	82828804	up	subtilisin-like
Msa1024560	group7_1	53993677	53996108	up	GDSL esterase lipase
Msa1182640	group8_1	17761622	17771051	down	2-alkenal reductase (NADP( )-dependent)-like
Msa1216010	group8_1	77525415	77527422	down	Glyco_18
Msa0710940	group5_1	2835156	2837048	up
Msa0894190	group6_1	79484159	79487974	down	(-)-germacrene D synthase-like
Msa0561450	group4_1	60965833	60966633	up	The light-harvesting complex (LHC) functions as a light receptor, it captures and delivers excitation energy to photosystems with which it is closely associated
Msa0543740	group4_1	30708469	30710499	up	Belongs to the peroxidase family. Classical plant (class III) peroxidase subfamily
Msa1194110	group8_1	41133689	41139004	down	alpha,alpha-trehalose-phosphate synthase UDP-forming
Msa1177540	group8_1	9924635	9929636	down	Putative S-adenosyl-L-methionine-dependent methyltransferase
Msa0353230	group3_1	23029602	23031489	down	Methyltransferase
Msa0557540	group4_1	55991057	55991536	down	Belongs to the small heat shock protein (HSP20) family
Msa1219510	group8_1	82420669	82422741	down	late embryogenesis abundant protein
Msa0195560	group2_1	12391284	12396050	up	Belongs to the major facilitator superfamily. Sugar transporter (TC 2.A.1.1) family
Msa0560440	group4_1	59734947	59742399	down	isoform X1
Msa0580350	group4_1	85399678	85412541	up	lipid transfer-like protein
Msa0882070	group6_1	30724204	30727045	down	transcription factor
Msa1029620	group7_1	63123786	63130907	down	Belongs to the UDP-glycosyltransferase family
Msa0388800	group3_1	93296258	93296437	up	Arabinogalactan peptide
Msa0039710	group1_1	69609615	69612642	up	Carboxylesterase 1-like
Msa0193380	group2_1	9208442	9211363	down	NAC domain-containing protein
Msa0343400	group3_1	1484816	1488239	down	phosphatase 2c
Msa0351870	group3_1	19336211	19336720	down	multicellular organism development
Msa0047830	group1_1	80889163	80895059	down	WLM domain
Msa0374430	group3_1	73896275	73904788	down	Iaa-amino acid hydrolase
Msa0725690	group5_1	25455009	25455978	up	Belongs to the RNase T2 family
Msa1220850	group8_1	84227213	84227926	down	Glyoxalase/Bleomycin resistance protein/Dioxygenase superfamily
Msa0571490	group4_1	74115705	74123097	down	Glutamate-cysteine ligase
Msa1225580	group8_1	91036565	91040631	down	Belongs to the mitochondrial carrier (TC 2.A.29) family
Msa0579340	group4_1	84002962	84003207	down
Msa0213140	group2_1	55745413	55747314	down	Glutathione S-transferase
Msa0888520	group6_1	53145882	53149793	up	The light-harvesting complex (LHC) functions as a light receptor, it captures and delivers excitation energy to photosystems with which it is closely associated
Msa0007870	group1_1	11243993	11245660	up	Belongs to the peroxidase family. Classical plant (class III) peroxidase subfamily
Msa0556270	group4_1	54355661	54357663	up	Cell number regulator
Msa0715040	group5_1	7914347	7916231	down	12-oxophytodienoate reductase
Msa0190260	group2_1	5699420	5701815	down	Cinnamyl alcohol dehydrogenase
Msa0358000	group3_1	42681793	42682007	down	Phosphate-induced protein 1 conserved region
Msa0710200	group5_1	2174253	2179482	down	GDP-fucose protein O-fucosyltransferase
Msa1035350	group7_1	71169114	71171920	up	Belongs to the actin family
Msa1211810	group8_1	71533396	71535828	down	transcription factor
Msa1040040	group7_1	77361776	77363927	down	Belongs to the glycosyltransferase 8 family
Msa0369280	group3_1	66350140	66354862	down	Phosphoinositide phospholipase C
Msa0219620	group2_1	67331863	67337068	down	Belongs to the multi antimicrobial extrusion (MATE) (TC 2.A.66.1) family
Msa1191610	group8_1	36323474	36325372	down	Aldo/keto reductase family
Msa1196490	group8_1	45825738	45827824	down	F-box kelch-repeat protein
Msa0363180	group3_1	55358379	55363851	up	Serine--glyoxylate
Msa0358010	group3_1	42682056	42698086	down	Phosphate-induced protein 1 conserved region
Msa0039460	group1_1	69075856	69077208	down	Heat Stress Transcription Factor
Msa0224840	group2_1	74809896	74818944	down	transcription factor
Msa1020170	group7_1	42729584	42731736	down	Belongs to the glycosyltransferase 8 family
Msa0721040	group5_1	17407899	17408263	down	Cinnamyl alcohol dehydrogenase
Msa0353270	group3_1	23126242	23131290	down	Methyltransferase
Msa1021500	group7_1	45898528	45902207	up	-
Msa0196880	group2_1	14462195	14465200	down	WRKY transcription factor
Msa0577730	group4_1	82049210	82051912	down	-
Msa0728270	group5_1	32792598	32796630	down	Belongs to the iron ascorbate-dependent oxidoreductase family
Msa0573030	group4_1	76062443	76072948	down	Belongs to the short-chain dehydrogenases reductases (SDR) family
Msa1210070	group8_1	68731379	68733497	down	transcription factor
Msa1201770	group8_1	55041020	55041982	up	Gibberellin regulated protein
Msa0557480	group4_1	55899689	55910268	down	Cytochrome p450
Msa0549090	group4_1	43853035	43854591	down	Belongs to the glycosyl hydrolase 1 family
Msa0029300	group1_1	54593591	54599831	down	AMP-binding enzyme
Msa0038020	group1_1	67252179	67256625	down	Choline ethanolamine
Msa0213120	group2_1	55671263	55688242	down	Glutathione S-transferase
Msa0369370	group3_1	66541477	66546569	down	Belongs to the iron ascorbate-dependent oxidoreductase family
Msa0728550	group5_1	33260281	33264313	down	Belongs to the iron ascorbate-dependent oxidoreductase family
Msa1204240	group8_1	59753659	59755579	down	Transcription factor
Msa0374350	group3_1	73782518	73791033	down	Iaa-amino acid hydrolase
Msa0714320	group5_1	6952117	6953958	up	Lysine-rich arabinogalactan protein
Msa0714360	group5_1	6998202	7000042	up	Lysine-rich arabinogalactan protein
Msa0005110	group1_1	7590611	7591589	down	LURP-one-related
Msa0577640	group4_1	81978400	81981102	down	-
Msa0369870	group3_1	67209285	67213358	up	WAT1-related protein
Msa0213540	group2_1	56654377	56658890	down	Belongs to the cytochrome P450 family
Msa0217310	group2_1	64134405	64150758	down	Core histone H2A/H2B/H3/H4
Msa0728370	group5_1	32973408	32977440	down	Belongs to the iron ascorbate-dependent oxidoreductase family
Msa1007270	group7_1	6677295	6682333	up	Rare lipoprotein A (RlpA)-like double-psi beta-barrel
Msa0718200	group5_1	12383415	12386603	down	Transporter
Msa0536770	group4_1	14059113	14061379	up	Male sterility protein
Msa1015720	group7_1	30123418	30128391	up	nitrite transporter
Msa1222690	group8_1	86999626	87002723	down	galactinol--sucrose galactosyltransferase
Msa0379480	group3_1	80637214	80639492	up	transcription factor
Msa0388830	group3_1	93312363	93312542	up	Arabinogalactan peptide
Msa0037730	group1_1	66847165	66848579	down	glutathione
Msa0739460	group5_1	57766508	57768872	up	Belongs to the glycosyl hydrolase 17 family
Msa0192210	group2_1	7965798	7967545	down	late embryogenesis abundant protein
Msa0575710	group4_1	79651745	79653020	up	thaumatin-like protein
Msa0878890	group6_1	20352952	20353131	up	Arabinogalactan peptide
Msa1187780	group8_1	27662611	27668840	down	Protein ZINC INDUCED
Msa0901310	group6_1	97938208	97939916	up	Arabinogalactan peptide
Msa0387890	group3_1	91994326	91995585	up	Non-specific lipid-transfer protein-like protein
Msa1204600	group8_1	60381187	60383038	up	Lysine-rich arabinogalactan protein
Msa0205660	group2_1	32605655	32614589	down	Mei2-like
Msa0216230	group2_1	61957478	61961963	down	-
Msa0012800	group1_1	19489900	19493218	up
Msa1219790	group8_1	82696156	82705818	down	Alpha-aminoadipic semialdehyde
Msa0581370	group4_1	86755084	86757053	down	Catalyzes xyloglucan endohydrolysis (XEH) and or endotransglycosylation (XET). Cleaves and religates xyloglucan polymers, an essential constituent of the primary cell wall, and thereby participates in cell wall construction of growing tissues
Msa0547730	group4_1	41079114	41081642	down	Belongs to the protein kinase superfamily
Msa0882360	group6_1	31466749	31468222	down	transcription factor
Msa1213860	group8_1	74112822	74114790	down	Transcription factor
Msa0185860	group2_1	193484	196934	down	AP2-like ethylene-responsive transcription factor
Msa0046950	group1_1	79366946	79370225	down	Light-inducible protein
Msa0188970	group2_1	4204511	4210206	down	Family of unknown function (DUF716)
Msa0527950	group4_1	626570	630651	up	glutamine synthetase
Msa0003680	group1_1	6257844	6259263	down	4-hydroxyphenylpyruvate
Msa0032390	group1_1	59458616	59461809	up	Belongs to the protein kinase superfamily. Ser Thr protein kinase family
Msa1026600	group7_1	58789578	58793020	down	Rare lipoprotein A (RlpA)-like double-psi beta-barrel
Msa0046390	group1_1	78544141	78545775	up	Belongs to the class I-like SAM-binding methyltransferase superfamily. Cation-independent O- methyltransferase family
Msa0227460	group2_1	78568256	78570615	down	Protein NRT1 PTR FAMILY 4.3-like
Msa0712920	group5_1	4800094	4803597	down	Bifunctional nuclease
Msa0032130	group1_1	59092374	59095565	up	Belongs to the protein kinase superfamily. Ser Thr protein kinase family
Msa0005880	group1_1	8673268	8673588	down	-
Msa0223190	group2_1	72728602	72731461	down	PGR5-like protein
Msa0200170	group2_1	19746993	19747403	down	histone H3
Msa1191510	group8_1	36066741	36070205	down	AP2-like ethylene-responsive transcription factor
Msa0548970	group4_1	43640725	43648944	up	DNA-damage-repair toleration protein
Msa0364520	group3_1	57669062	57675160	down	Amino acid permease
Msa0568010	group4_1	69600138	69605044	down	Acyl-coenzyme A oxidase
Msa0870330	group6_1	4710672	4715693	down	Protein NRT1 PTR FAMILY
Msa0718760	group5_1	13078710	13080892	down	Glycine-rich protein A3-like
Msa0200420	group2_1	20460763	20464235	down	phosphatase 2c
Msa0192170	group2_1	7893737	7899359	down	late embryogenesis abundant protein
Msa0715050	group5_1	7919117	7920426	down	12-oxophytodienoate reductase
Msa0734940	group5_1	49870148	49872894	down	WRKY transcription factor
Msa1012520	group7_1	17657891	17662378	up	Belongs to the actin family
Msa0887720	group6_1	50296547	50300700	down	Heat shock protein
Msa0875640	group6_1	12296290	12300899	up	protein trichome birefringence-like 19
Msa0562690	group4_1	62689105	62690886	down	Uncharacterized protein At4g22758-like
Msa0560570	group4_1	59850311	59854483	up	Beta-xylosidase alpha-L-arabinofuranosidase
Msa0740840	group5_1	60067292	60073036	down	CRT-like, chloroquine-resistance transporter-like
Msa0882770	group6_1	32234385	32235827	up	Belongs to the UDP-glycosyltransferase family
Msa1018990	group7_1	40013178	40018017	down	Scavenger mRNA decapping enzyme C-term binding
Msa0384870	group3_1	88292300	88296937	up	WAT1-related protein
Msa1221320	group8_1	84869313	84870658	down	Catalyzes xyloglucan endohydrolysis (XEH) and or endotransglycosylation (XET). Cleaves and religates xyloglucan polymers, an essential constituent of the primary cell wall, and thereby participates in cell wall construction of growing tissues
Msa0009750	group1_1	14595258	14598689	down	phosphatase 2c
Msa0367430	group3_1	63083020	63085617	down	Bis(5'-adenosyl)-triphosphatase-like
Msa0383840	group3_1	86856578	86859156	down	Glyco_18
Msa0388010	group3_1	92116659	92120747	up	glutamine synthetase
Msa0724860	group5_1	23962030	23964359	down	Belongs to the peroxidase family. Classical plant (class III) peroxidase subfamily
Msa0369710	group3_1	67026539	67027362	down
Msa0537340	group4_1	15611433	15614928	down	Belongs to the cytochrome P450 family
Msa0388070	group3_1	92203637	92207728	up	glutamine synthetase
Msa1038350	group7_1	75165254	75168570	down	Light-inducible protein
Msa1212700	group8_1	72682588	72687898	up	Glucan endo-1,3-beta-glucosidase-like protein
Msa0012070	group1_1	18167605	18170650	down	Belongs to the iron ascorbate-dependent oxidoreductase family
Msa0898060	group6_1	90716984	90720269	up	PB1 domain
Msa0746760	group5_1	69421591	69422877	down	Belongs to the UDP-glycosyltransferase family
Msa0218030	group2_1	65053177	65054948	down	Belongs to the peroxidase family. Classical plant (class III) peroxidase subfamily
Msa0528010	group4_1	695019	695432	down	Centromere protein
Msa0213160	group2_1	55761379	55766705	down	Glutathione S-transferase
Msa0528990	group4_1	1990856	1991511	down	Glu S.griseus protease inhibitor-like
Msa0351890	group3_1	19342881	19343654	down	multicellular organism development
Msa0204420	group2_1	29559718	29565316	down	lysine-specific demethylase
Msa0532240	group4_1	6264570	6268015	down	Stores iron in a soluble, non-toxic, readily available form. Important for iron homeostasis. Iron is taken up in the ferrous form and deposited as ferric hydroxides after oxidation
Msa1212920	group8_1	72959617	72965067	up	Glucan endo-1,3-beta-glucosidase-like protein
Msa0581390	group4_1	86767044	86768308	down	Catalyzes xyloglucan endohydrolysis (XEH) and or endotransglycosylation (XET). Cleaves and religates xyloglucan polymers, an essential constituent of the primary cell wall, and thereby participates in cell wall construction of growing tissues
Msa0743290	group5_1	63444942	63446109	up	lipid-transfer protein DIR1
Msa0202060	group2_1	24053006	24056089	down	Plant intracellular ras-group-related LRR protein
Msa0724670	group5_1	23491783	23499889	down	Protein NRT1 PTR FAMILY 4.6-like
Msa0726490	group5_1	27492462	27495727	up	Protein of unknown function, DUF538
Msa0868820	group6_1	2643120	2644365	up	Germin-like protein subfamily 1 member
Msa0547690	group4_1	40982085	40984080	down	Large subunit GTPase
Msa0721060	group5_1	17450893	17453301	down	Cinnamyl alcohol dehydrogenase
Msa0868080	group6_1	1550843	1551127	up
Msa0028630	group1_1	53644936	53653105	down	methylcrotonoyl-CoA carboxylase subunit alpha
Msa0347270	group3_1	8236335	8236898	up	21 kDa protein-like
Msa1196340	group8_1	45135224	45140030	down	transposition, RNA-mediated
Msa0032280	group1_1	59301162	59301659	down	Pathogenesis-related protein
Msa0186260	group2_1	955566	957216	down	-
Msa0742200	group5_1	62021442	62023804	up	Cytochrome p450
Msa1210030	group8_1	68701024	68703967	down	RING-type E3 ubiquitin transferase
Msa0879420	group6_1	21798020	21803049	up	DNA recombination
Msa0029560	group1_1	54866806	54871836	up	DNA recombination
Msa1182050	group8_1	16886508	16889256	down	Protein of unknown function (DUF760)
Msa1194650	group8_1	41936212	41942611	down	Protein ZINC INDUCED
Msa0041010	group1_1	71252098	71255319	down	Cysteine-rich receptor-like protein kinase
Msa0721020	group5_1	17384360	17399828	down	Alcohol dehydrogenase GroES-like domain
Msa0561310	group4_1	60820096	60820627	down	Encoded by
Msa0377720	group3_1	78338956	78340781	down	Rare lipoprotein A (RlpA)-like double-psi beta-barrel
Msa0030930	group1_1	57437278	57442211	down	alpha-galactosidase
Msa0538440	group4_1	17758037	17760116	up	Belongs to the peroxidase family. Classical plant (class III) peroxidase subfamily
Msa0047410	group1_1	80196220	80200649	down	Serine threonine-protein kinase
Msa0734280	group5_1	48032565	48034688	down	zinc finger CCCH domain-containing protein
Msa0531550	group4_1	5725864	5728449	down	Belongs to the mitochondrial carrier (TC 2.A.29) family
Msa0200120	group2_1	19720570	19721500	down	Major allergen Pru
Msa0376930	group3_1	77257147	77258178	up	Belongs to the glycosyltransferase 8 family
Msa0544010	group4_1	31869744	31873706	up	( )-delta-cadinene synthase
Msa1215950	group8_1	77413574	77425116	down	Belongs to the major facilitator superfamily. Sugar transporter (TC 2.A.1.1) family
Msa0556970	group4_1	55221796	55227520	up	Protein trichome birefringence-like
Msa1221300	group8_1	84857546	84857842	down	Catalyzes xyloglucan endohydrolysis (XEH) and or endotransglycosylation (XET). Cleaves and religates xyloglucan polymers, an essential constituent of the primary cell wall, and thereby participates in cell wall construction of growing tissues
Msa0029230	group1_1	54474946	54477084	down	(cyclin-dependent kinase) inhibitor
Msa0223780	group2_1	73441643	73444074	up	Salt tolerance protein-like
Msa0538530	group4_1	17911094	17913174	up	Belongs to the peroxidase family. Classical plant (class III) peroxidase subfamily
Msa0735250	group5_1	50383009	50384225	up	Belongs to the peroxidase family. Classical plant (class III) peroxidase subfamily
Msa0534400	group4_1	9869403	9872242	up	Tubulin is the major constituent of microtubules. It binds two moles of GTP, one at an exchangeable site on the beta chain and one at a non-exchangeable site on the alpha chain
Msa0358120	group3_1	42847245	42847664	down	calcium-binding protein
Msa0883870	group6_1	36029612	36030763	up	Citrate-binding protein-like
Msa0046240	group1_1	78267303	78269259	up	Belongs to the peroxidase family. Classical plant (class III) peroxidase subfamily
Msa0550980	group4_1	46566234	46569598	up	fructose-bisphosphate aldolase
Msa1210850	group8_1	70071713	70074661	down	Pollen-specific protein SF3-like
Msa1210250	group8_1	69062771	69066345	down	Pollen-specific protein SF3-like
Msa1040810	group7_1	78281234	78286286	up	Boron transporter
Msa0372980	group3_1	71894704	71897919	down	Selenium-binding protein
Msa0025990	group1_1	49585999	49591535	down	OTU-like cysteine protease
Msa0193970	group2_1	9810000	9810308	down	-
Msa0874830	group6_1	10684322	10685391	up	Pollen proteins Ole e I like
Msa0045850	group1_1	77825476	77827438	up	Belongs to the peroxidase family. Classical plant (class III) peroxidase subfamily
Msa0742700	group5_1	62670224	62670795	up	Cotton fibre expressed protein
Msa0032270	group1_1	59286155	59299665	down	Barwin family
Msa1011590	group7_1	16178913	16183624	up	ACT domain-containing protein
Msa1223620	group8_1	88114904	88116116	up	Voltage-dependent anion channel
Msa1010520	group7_1	13687333	13690846	up	Chitinase-like protein
Msa0343080	group3_1	1094745	1095137	up	RALF-like 34
Msa0897810	group6_1	90196815	90199660	up	transposition, RNA-mediated
Msa0383230	group3_1	86010969	86016593	down	RING finger and CHY zinc finger domain-containing protein
Msa0213980	group2_1	57757847	57760601	down	salt tolerance-like protein
Msa0895440	group6_1	83353955	83365373	down	Monoglyceride lipase-like
Msa0375640	group3_1	75421096	75422373	up	Basic blue protein-like
Msa0730050	group5_1	38215790	38218069	down	Belongs to the iron ascorbate-dependent oxidoreductase family
Msa0552180	group4_1	48639106	48640434	up	3-oxo-Delta(4,5)-steroid 5-beta-reductase-like
Msa1039450	group7_1	76690224	76692932	down	Serine threonine-protein phosphatase
Msa1008970	group7_1	9709358	9742934	down	Isoflavonoid malonyl transferase
Msa0193030	group2_1	8833451	8833909	down	Pathogenesis-related genes transcriptional activator PTI5-like
Msa0207070	group2_1	37481733	37485176	down	Acetyltransferase (GNAT) domain
Msa1036270	group7_1	72623093	72624988	down	PDDEXK-like family of unknown function
Msa0573730	group4_1	76996756	76997529	down	RNA binding
Msa0018110	group1_1	30223829	30225244	down	3-oxo-Delta(4,5)-steroid 5-beta-reductase-like
Msa1010500	group7_1	13680234	13680683	up	Chitinase-like protein
Msa0891920	group6_1	68565331	68570745	down	transcriptional co-repressor
Msa1193650	group8_1	40082136	40085820	up	Reversible hydration of carbon dioxide
Msa0010800	group1_1	16326640	16330667	down	Arabidopsis phospholipase-like protein (PEARLI 4)
Msa0710810	group5_1	2603443	2606207	down	Belongs to the protein kinase superfamily
Msa0368370	group3_1	65005716	65007604	down	phosphatase 2c
Msa0733040	group5_1	45923098	45931693	down	Histidine phosphatase superfamily (branch 1)
Msa0547440	group4_1	40661796	40668981	down	Isovaleryl-CoA dehydrogenase
Msa0016310	group1_1	27085937	27086963	down	Blue copper
Msa1187900	group8_1	27869245	27871645	up	pectinesterase pectinesterase inhibitor
Msa1012810	group7_1	18238048	18239009	up	Pollen proteins Ole e I like
Msa1210150	group8_1	68893244	68896190	down	Pollen-specific protein SF3-like
Msa0186200	group2_1	910842	912129	up	Early nodulin-93-like
Msa1039420	group7_1	76627370	76632740	down
Msa0218040	group2_1	65063972	65066925	down	Belongs to the peroxidase family. Classical plant (class III) peroxidase subfamily
Msa1219800	group8_1	82706828	82707789	down
Msa0560160	group4_1	59401797	59412124	up
Msa0743300	group5_1	63463003	63470815	up	glycerophosphoryl diester phosphodiesterase
Msa0883800	group6_1	35675230	35676616	up	Belongs to the UDP-glycosyltransferase family
Msa0217080	group2_1	63601487	63605527	up	Dehydration-responsive protein
Msa0574950	group4_1	78706344	78710688	down	alpha,alpha-trehalose-phosphate synthase
Msa0001860	group1_1	3573171	3577546	down	alpha,alpha-trehalose-phosphate synthase
Msa0718800	group5_1	13136117	13138932	down	Belongs to the protein kinase superfamily
Msa0006600	group1_1	9560766	9560990	up	14 kDa proline-rich protein
Msa0387180	group3_1	91088929	91090607	down	-
Msa0194190	group2_1	10057385	10058329	down	Belongs to the PdxS SNZ family
Msa0573840	group4_1	77129218	77140789	down	phosphatase 2c
Msa0881750	group6_1	29887102	29889866	down	Belongs to the protein kinase superfamily
Msa0559900	group4_1	59071735	59074041	down	Isochorismatase family
Msa1031450	group7_1	66106901	66110612	down	Hydroxyproline-rich glycoprotein family protein
Msa1221290	group8_1	84853063	84854726	down	Catalyzes xyloglucan endohydrolysis (XEH) and or endotransglycosylation (XET). Cleaves and religates xyloglucan polymers, an essential constituent of the primary cell wall, and thereby participates in cell wall construction of growing tissues
Msa0217130	group2_1	63706981	63709623	up	Dehydration-responsive protein
Msa0368380	group3_1	65019574	65021462	down	phosphatase 2c
Msa0735070	group5_1	50063104	50065097	up	Belongs to the class I-like SAM-binding methyltransferase superfamily. Cation-independent O- methyltransferase family
Msa0197050	group2_1	14687663	14693731	up	strubbelig-receptor family
Msa0216740	group2_1	62963976	62966507	up	Receptor-like protein kinase THESEUS
Msa0191320	group2_1	6948105	6952834	down	Sphingosine kinase
Msa1040330	group7_1	77685503	77687369	up	germin-like protein
Msa1208530	group8_1	66661075	66665673	down	Programmed cell death protein
Msa0735030	group5_1	50021429	50024276	up	Belongs to the class I-like SAM-binding methyltransferase superfamily. Cation-independent O- methyltransferase family
Msa0217100	group2_1	63624486	63630412	up	Dehydration-responsive protein
Msa0549140	group4_1	43961659	43973670	down	beta-L-arabinosidase activity
Msa0539080	group4_1	19432230	19432865	up	Agamous-like MADS-box protein
Msa0186840	group2_1	1611260	1612042	up	-
Msa0356450	group3_1	35405211	35406335	down	transcription factor
Msa0384970	group3_1	88438490	88442680	down	Abhydrolase domain-containing protein
Msa0559080	group4_1	58107248	58110059	down	(2R)-phospho-3-sulfolactate synthase (ComA)
Msa1219920	group8_1	82881785	82886211	down	RNA binding
Msa1223540	group8_1	88043013	88044235	up	Voltage-dependent anion channel
Msa1042730	group7_1	80965475	80973073	down	RING-H2 zinc finger domain
Msa1175410	group8_1	6724293	6725117	down	Belongs to the leguminous lectin family
Msa0714830	group5_1	7642790	7643176	up	RALF-like 34
Msa0040210	group1_1	70292267	70297509	up	leucine-rich repeat extensin-like protein
Msa0869580	group6_1	3782792	3783271	up	-
Msa0571620	group4_1	74307806	74309699	up	Belongs to the MIP aquaporin (TC 1.A.8) family
Msa0721230	group5_1	17665781	17667783	down	Heat Stress Transcription Factor
Msa0217320	group2_1	64176114	64189576	down	nucleosomal DNA binding
Msa0549730	group4_1	44904230	44905627	down	Allene oxide cyclase
Msa0040690	group1_1	70970332	70972479	up	Belongs to the universal ribosomal protein uS8 family
Msa0571480	group4_1	74110740	74113837	up	Tubulin is the major constituent of microtubules. It binds two moles of GTP, one at an exchangeable site on the beta chain and one at a non-exchangeable site on the alpha chain
Msa0213780	group2_1	57375311	57380573	down	mitogen-activated protein kinase
Msa1035200	group7_1	70968036	70971014	up	Omega-6 fatty acid desaturase, endoplasmic reticulum isozyme
Msa1218760	group8_1	81387675	81388217	up	Dirigent proteins impart stereoselectivity on the phenoxy radical-coupling reaction, yielding optically active lignans from two molecules of coniferyl alcohol in the biosynthesis of lignans, flavonolignans, and alkaloids and thus plays a central role in plant secondary metabolism
Msa1039790	group7_1	77097024	77101012	down	DNA polymerase III
Msa0217160	group2_1	63739025	63741667	up	Dehydration-responsive protein
Msa0370530	group3_1	68346789	68351969	down	WD repeat-containing protein
Msa1197660	group8_1	48339965	48343406	down	PLATZ transcription factor family protein
Msa0191550	group2_1	7168053	7168493	up	60S ribosomal Protein
Msa0347780	group3_1	9007550	9011948	down	Endoglucanase
Msa0367170	group3_1	62730297	62731966	down	Belongs to the iron ascorbate-dependent oxidoreductase family
Msa1006030	group7_1	4626624	4630780	up	PQQ-like domain
Msa0563330	group4_1	63661596	63663640	down	F-box kelch-repeat protein
Msa0221400	group2_1	69922653	69924701	down	Heavy metal-associated isoprenylated plant protein
Msa1020950	group7_1	45015316	45016166	down	Cyclin-dependent kinase inhibitor
Msa1203940	group8_1	59348088	59350122	up	Late embryogenesis abundant protein
Msa0382710	group3_1	85461121	85462732	up	-
Msa0208030	group2_1	42154037	42154873	down	Protein of unknown function, DUF617
Msa0032820	group1_1	59943203	59946292	down	Hypoxia induced protein conserved region
Msa1171060	group8_1	553714	557929	down	Abhydrolase domain-containing protein
Msa0563690	group4_1	64131230	64133419	down	-
Msa0030270	group1_1	56365106	56368370	up	Aux IAA proteins are short-lived transcriptional factors that function as repressors of early auxin response genes at low auxin concentrations
Msa0353200	group3_1	23012657	23012863	down	-
Msa0001380	group1_1	3087404	3094267	down	Arabidopsis phospholipase-like protein (PEARLI 4)
Msa0033970	group1_1	61852294	61854335	down	WRKY transcription factor
Msa0021310	group1_1	37754798	37766490	down	Type I inositol 1,4,5-trisphosphate 5-phosphatase
Msa1188130	group8_1	28180882	28186222	down	transcription factor
Msa0355660	group3_1	30464430	30465582	down	-
Msa0527740	group4_1	361801	362253	down	Zinc finger A20 and AN1 domain-containing stress-associated protein
Msa1180810	group8_1	15049155	15051587	up	Belongs to the Casparian strip membrane proteins (CASP) family
Msa0005150	group1_1	7618672	7622381	down	Protein REVERSION-TO-ETHYLENE SENSITIVITY1-like
Msa0553620	group4_1	50895118	50903645	down	Sulfite reductase ferredoxin
Msa0011040	group1_1	16710244	16710879	down	receptor-like protein kinase
Msa0191450	group2_1	7080343	7080783	up	60S ribosomal Protein
Msa0532650	group4_1	6948726	6950135	up	UPF0481 protein At3g47200-like
Msa1187790	group8_1	27684382	27684911	down	Protein ZINC INDUCED
Msa0383260	group3_1	86094923	86095794	down	Basic leucine zipper
Msa0555800	group4_1	53828305	53830208	up	Protein of unknown function, DUF538
Msa0564630	group4_1	65318682	65321315	up	Tubulin is the major constituent of microtubules. It binds two moles of GTP, one at an exchangeable site on the beta chain and one at a non-exchangeable site on the alpha chain
Msa0896630	group6_1	86898224	86902549	down	Eukaryotic peptide chain release factor subunit
Msa0720980	group5_1	17345576	17347457	down	Dehydrogenase
Msa0211620	group2_1	53122778	53125974	down	Nuclear transcription factor Y subunit
Msa1028820	group7_1	61998667	62002249	up	CBS domain-containing protein
Msa1177030	group8_1	9362701	9368258	down	Common plant regulatory factor
Msa0011010	group1_1	16680617	16681252	down	receptor-like protein kinase
Msa0529110	group4_1	2444224	2447748	down	Proteinase inhibitor type-2 CEVI57-like
Msa1187590	group8_1	27478084	27482579	down	Belongs to the cytochrome P450 family
Msa0546370	group4_1	38031131	38035786	down	Pheophorbide A oxygenase
Msa0557010	group4_1	55275274	55285155	up	phospholipase
Msa0555990	group4_1	53987469	53989859	down	Glucan endo-1,3-beta-glucosidase-like protein
Msa1036190	group7_1	72346360	72355982	down	Heat Stress Transcription Factor
Msa0194230	group2_1	10092645	10095473	up	Belongs to the MIP aquaporin (TC 1.A.8) family
Msa0548020	group4_1	41750930	41751229	down
Msa0031490	group1_1	58223703	58225789	down	f-box protein
Msa1173260	group8_1	3524395	3527077	down	cytochrome P450
Msa0217090	group2_1	63607092	63607373	up	Dehydration-responsive protein
Msa0027130	group1_1	51405602	51409464	up	Belongs to the protein kinase superfamily. Ser Thr protein kinase family
Msa0370620	group3_1	68512714	68532818	up	Belongs to the major facilitator superfamily. Sugar transporter (TC 2.A.1.1) family
Msa1026640	group7_1	58842609	58845700	down	Cinnamyl alcohol dehydrogenase
Msa0012030	group1_1	18123185	18125392	down	Belongs to the iron ascorbate-dependent oxidoreductase family
Msa0034500	group1_1	62525564	62528310	down	Gibberellin receptor
Msa0901720	group6_1	98583644	98584097	up	phospholipase
Msa0732500	group5_1	44900755	44904569	down	Reversible hydration of carbon dioxide
Msa0872670	group6_1	8239945	8243847	up	Lamin-like protein
Msa1030350	group7_1	64396395	64399526	down	-
Msa0218710	group2_1	66052386	66053158	down	endonuclease activity
Msa0217380	group2_1	64244968	64245929	down	Belongs to the histone H2A family
Msa0724710	group5_1	23765886	23780001	down	Protein NRT1 PTR FAMILY 4.6-like
Msa1034450	group7_1	69929335	69931418	down	Heat Stress Transcription Factor
Msa0208140	group2_1	42404624	42405454	down	Protein of unknown function, DUF617
Msa0387230	group3_1	91133955	91135653	down	Protein of unknown function (DUF3339)
Msa1211930	group8_1	71762632	71765270	up	Geranylgeranyl diphosphate reductase
Msa0225840	group2_1	76067064	76074388	down	Belongs to the ABC transporter superfamily. ABCG family. PDR (TC 3.A.1.205) subfamily
Msa1203780	group8_1	58779677	58781045	up	Acetyltransferase
Msa0897680	group6_1	90060872	90063480	up	transposition, RNA-mediated
Msa0189110	group2_1	4417586	4424238	down	T-complex protein 11
Msa0551940	group4_1	48299614	48301510	down	Senescence-associated protein
Msa0552090	group4_1	48539726	48542385	up	Belongs to the ubiquitin-conjugating enzyme family
Msa0216340	group2_1	62117570	62120092	down	CBS domain-containing protein
Msa0026560	group1_1	50377249	50377560	down	calcium ion binding
Msa0880460	group6_1	27060202	27061656	down	WRKY Transcription Factor
Msa0223140	group2_1	72662384	72673579	down	Belongs to the GRAS family
Msa1008370	group7_1	8570394	8578746	down	Belongs to the UDP-glycosyltransferase family
Msa0213150	group2_1	55757452	55758764	down	Glutathione S-transferase
Msa1003190	group7_1	236086	237687	up	Pollen Ole e 1 allergen and extensin
Msa0383350	group3_1	86249734	86251971	down	Nucleoredoxin
Msa0029700	group1_1	55070371	55074728	down	May act early in the ethylene signal transduction pathway, possibly as an ethylene receptor, or as a regulator of the pathway
Msa0580160	group4_1	85226092	85227108	down	-
Msa0744860	group5_1	65880461	65880685	up	cellular macromolecule catabolic process
Msa1030320	group7_1	64346889	64356036	down	Belongs to the multi antimicrobial extrusion (MATE) (TC 2.A.66.1) family
Msa0227890	group2_1	79152411	79153622	down	Wound-induced protein
Msa1188630	group8_1	29041890	29045184	up	Methyladenine glycosylase
Msa1173590	group8_1	4010651	4011433	up	-
Msa1182030	group8_1	16872461	16875461	up	Belongs to the glycosyl hydrolase 17 family
Msa0720340	group5_1	16281571	16283986	down	-
Msa0003140	group1_1	5693604	5698287	down	Abhydrolase domain-containing protein
Msa0717550	group5_1	11435648	11437934	down	Thaumatin-like protein
Msa0555920	group4_1	53927810	53934625	up	flavanone 4-reductase activity
Msa0010530	group1_1	15935753	15938232	down	f-box protein
Msa0029590	group1_1	54935201	54939591	down	Belongs to the glycosyltransferase 2 family
Msa1040960	group7_1	78446608	78448583	down	Transcription factor
Msa0716150	group5_1	9557954	9559926	down	Mitochondrial calcium uniporter
Msa0369760	group3_1	67070573	67071907	down	Non-specific serine threonine protein kinase
Msa1031010	group7_1	65280169	65284125	up	Belongs to the protein kinase superfamily
Msa0217110	group2_1	63677134	63680535	up	Dehydration-responsive protein
Msa0568760	group4_1	70379393	70386463	up	Belongs to the glycosyltransferase 2 family. Plant cellulose synthase subfamily
Msa0742710	group5_1	62674927	62675523	up	Cotton fibre expressed protein
Msa1195580	group8_1	43729511	43730851	down	Protein ZINC INDUCED
Msa0714470	group5_1	7112400	7114911	down	Belongs to the cytochrome P450 family
Msa0190750	group2_1	6271234	6271734	up	Catalyzes the aldol cleavage of 4-hydroxy-4-methyl-2- oxoglutarate (HMG) into 2 molecules of pyruvate. Also contains a secondary oxaloacetate (OAA) decarboxylase activity due to the common pyruvate enolate transition state formed following C-C bond cleavage in the retro-aldol and decarboxylation reactions
Msa1183240	group8_1	18480040	18481245	up	Alpha/beta hydrolase family
Msa1031020	group7_1	65295493	65299335	up	Belongs to the protein kinase superfamily
Msa0038920	group1_1	68413139	68424138	up	Ferric reduction oxidase 4-like
Msa0576610	group4_1	80680723	80682694	up	Heavy-metal-associated domain
Msa0579430	group4_1	84074313	84080841	down	Belongs to the glycosyl hydrolase 1 family
Msa0717610	group5_1	11482122	11485199	down	Nodulin-like
Msa0225820	group2_1	76023000	76025065	up	Belongs to the iron ascorbate-dependent oxidoreductase family
Msa0227210	group2_1	77954280	77956345	up	Belongs to the iron ascorbate-dependent oxidoreductase family
Msa0368780	group3_1	65640879	65645464	down	Phosphoinositide phospholipase C
Msa0355230	group3_1	29065361	29065802	down	Acyl-coenzyme A oxidase
Msa0220320	group2_1	68522258	68526199	down	Formiminotransferase domain
Msa0579760	group4_1	84625423	84630546	down	Electron transfer flavoprotein subunit alpha
Msa1019160	group7_1	40340862	40345339	down	Scavenger mRNA decapping enzyme C-term binding
Msa0007920	group1_1	11332920	11335451	down	Ring finger domain
Msa1217340	group8_1	79583559	79583852	down	Monothiol
Msa0721150	group5_1	17579457	17584415	down	Belongs to the UDP-glycosyltransferase family
Msa0223840	group2_1	73499308	73504411	down	Plant protein of unknown function (DUF936)
Msa1007160	group7_1	6554717	6567103	down	Belongs to the cytochrome P450 family
Msa0730590	group5_1	40156928	40165953	down	3'-5'-exoribonuclease that specifically recognizes RNAs polyuridylated at their 3' end and mediates their degradation. Component of an exosome-independent RNA degradation pathway that mediates degradation of cytoplasmic mRNAs that have been deadenylated and subsequently uridylated at their 3'
Msa0038360	group1_1	67814763	67818285	up	Trihelix transcription factor
Msa0559870	group4_1	59045022	59046443	up	Costars family
Msa0723550	group5_1	21285266	21287088	down	Belongs to the UDP-glycosyltransferase family
Msa0016510	group1_1	27295942	27298668	down	Cinnamyl alcohol dehydrogenase
Msa0026210	group1_1	49945918	49947959	up	Belongs to the universal ribosomal protein uS12 family
Msa0720150	group5_1	16088896	16090125	up	-
Msa0559790	group4_1	58968344	58970683	down	glutamine amidotransferase
Msa0715840	group5_1	9045802	9046347	up	STS14 protein-like
Msa0369320	group3_1	66385647	66387298	down	Phosphoinositide phospholipase C
Msa0045310	group1_1	77181471	77184223	down	malate transporter
Msa0003240	group1_1	5757735	5762418	down	Abhydrolase domain-containing protein
Msa0869930	group6_1	4212078	4214550	up	isoform X1
Msa1180670	group8_1	14872972	14875614	down	Aux IAA proteins are short-lived transcriptional factors that function as repressors of early auxin response genes at low auxin concentrations
Msa0222300	group2_1	71496002	71500011	down	SNF1-related protein kinase regulatory subunit
Msa0015020	group1_1	24151316	24152208	up	Benzyl alcohol
Msa0868640	group6_1	2323332	2329014	down	Belongs to the 3-beta-HSD family
Msa0741380	group5_1	61083010	61085805	up	Belongs to the GST superfamily
Msa0576180	group4_1	80259307	80261347	up	-
Msa0222210	group2_1	71222216	71227040	down	VWA domain containing CoxE-like protein
Msa0011140	group1_1	16821442	16826306	down	Protein kinase domain
Msa0383280	group3_1	86144215	86145581	down	RNA binding
Msa1211920	group8_1	71694149	71709775	up	amine oxidase
Msa0032830	group1_1	59967093	59973467	down	Pre-mRNA-splicing factor
Msa0010340	group1_1	15550487	15552893	down	Mediates both low-affinity uptake and efflux of sugar across the membrane
Msa0033780	group1_1	61571171	61573715	up	Endoglucanase
Msa0026530	group1_1	50345567	50345854	down	EF-hand domain pair
Msa0010460	group1_1	15779510	15781737	down	Belongs to the GRAS family
Msa0534270	group4_1	9645944	9647974	down	PAR1 protein
Msa0868510	group6_1	2109793	2111099	up	RuBisCO catalyzes two reactions the carboxylation of D- ribulose 1,5-bisphosphate, the primary event in carbon dioxide fixation, as well as the oxidative fragmentation of the pentose substrate. Both reactions occur simultaneously and in competition at the same active site
Msa0534390	group4_1	9857759	9860473	up	Tubulin is the major constituent of microtubules. It binds two moles of GTP, one at an exchangeable site on the beta chain and one at a non-exchangeable site on the alpha chain
Msa0204240	group2_1	29172789	29179701	down	CBL-interacting serine threonine-protein kinase
Msa0724250	group5_1	22573153	22574790	up	Wall-associated receptor kinase C-terminal
Msa0368490	group3_1	65190580	65194585	down	Telomere repeat-binding protein
Msa1214150	group8_1	74640566	74644574	down	Protein Dr1 homolog
Msa1217330	group8_1	79575794	79576087	down	Monothiol
Msa0729900	group5_1	37869384	37870355	up
Msa0550070	group4_1	45492668	45496680	down	BTB POZ domain-containing protein
Msa0721420	group5_1	17987894	17993376	down	Mechanosensitive ion channel protein 2
Msa1008430	group7_1	8796160	8798329	down	Belongs to the UDP-glycosyltransferase family
Msa0005570	group1_1	8226310	8227464	up	Belongs to the universal ribosomal protein uL14 family
Msa0381630	group3_1	83846123	83850451	down	Catalyzes the ferrous insertion into protoporphyrin IX
Msa0878800	group6_1	20264837	20269094	down	Lysosomal beta glucosidase-like
Msa0206460	group2_1	35757274	35761936	down	Cytochrome p450
Msa0225920	group2_1	76300883	76303138	up	Removal of H(2)O(2), oxidation of toxic reductants, biosynthesis and degradation of lignin, suberization, auxin catabolism, response to environmental stresses such as wounding, pathogen attack and oxidative stress
Msa0358110	group3_1	42844051	42844470	down	calcium-binding protein
Msa0575380	group4_1	79240517	79242557	up	-
Msa0712130	group5_1	3955592	3958469	up	GDSL esterase lipase
Msa0004150	group1_1	6607497	6612416	up	zinc finger
Msa0579250	group4_1	83925749	83932040	down	Belongs to the glycosyl hydrolase 1 family
Msa0718490	group5_1	12729010	12733267	down	Subtilase family
Msa1025270	group7_1	55681910	55682790	up	Abscisic acid receptor
Msa0558390	group4_1	57096567	57099262	down	Internal alternative NAD(P)H-ubiquinone oxidoreductase
Msa0219920	group2_1	67894773	67896089	down	Zinc finger protein
Msa1216590	group8_1	78342805	78361180	up	amine oxidase
Msa0189530	group2_1	4908034	4922394	down	WAT1-related protein
Msa0739740	group5_1	58180317	58182446	up	Chitin elicitor receptor kinase
Msa1025470	group7_1	56030073	56032759	up	Macrophage migration inhibitory
Msa0203400	group2_1	27187968	27190631	down	Divergent CCT motif
Msa0201440	group2_1	22900157	22901092	up	Belongs to the glycosyl hydrolase 18 family
Msa0190710	group2_1	6239890	6240390	up	Catalyzes the aldol cleavage of 4-hydroxy-4-methyl-2- oxoglutarate (HMG) into 2 molecules of pyruvate. Also contains a secondary oxaloacetate (OAA) decarboxylase activity due to the common pyruvate enolate transition state formed following C-C bond cleavage in the retro-aldol and decarboxylation reactions
Msa0219360	group2_1	66917541	66920189	up	glucuronoxylan glucuronosyltransferase
Msa0718040	group5_1	12148674	12150160	up	high mobility group
Msa0036950	group1_1	65792460	65796489	down	Belongs to the MIP aquaporin (TC 1.A.8) family
Msa0222370	group2_1	71630291	71631770	down	transcription factor
Msa0746040	group5_1	68041148	68046420	down	Tonoplast dicarboxylate
Msa0532590	group4_1	6782999	6790453	up	Auxin transporter-like protein
Msa1222570	group8_1	86816204	86818159	down	heat shock
Msa0376640	group3_1	76749522	76752400	down	Belongs to the yippee family
Msa0191060	group2_1	6581449	6581838	down	Zinc finger protein CONSTANS-like
Msa0553280	group4_1	50214223	50230613	up	Belongs to the glycosyl hydrolase 17 family
Msa0878810	group6_1	20271620	20292866	down	Lysosomal beta
Msa0581700	group4_1	87174887	87179292	down	DnaJ molecular chaperone homology domain
Msa0209090	group2_1	45939193	45949331	down	Acyl-activating enzyme 17
Msa1025450	group7_1	56011305	56013408	down	DNA-binding domain in plant proteins such as APETALA2 and EREBPs
Msa1031800	group7_1	66529739	66533057	up	Tubulin is the major constituent of microtubules. It binds two moles of GTP, one at an exchangeable site on the beta chain and one at a non-exchangeable site on the alpha chain
Msa1212070	group8_1	71920629	71923265	up	Geranylgeranyl diphosphate reductase
Msa0037480	group1_1	66501536	66504051	up	synthase
Msa0581360	group4_1	86738973	86740266	down	Catalyzes xyloglucan endohydrolysis (XEH) and or endotransglycosylation (XET). Cleaves and religates xyloglucan polymers, an essential constituent of the primary cell wall, and thereby participates in cell wall construction of growing tissues
Msa1218440	group8_1	81099848	81100397	up	leucine-rich repeat extensin-like protein
Msa0715540	group5_1	8627678	8645453	down	Pentatricopeptide repeat-containing protein
Msa0013470	group1_1	20828161	20833184	up	ZINC FINGER protein
Msa0571110	group4_1	73605501	73607489	down	Heavy-metal-associated domain
Msa0034580	group1_1	62633091	62635251	down	transcription factor
Msa0876230	group6_1	14050443	14052294	down	LOB domain-containing protein
Msa1183020	group8_1	18188551	18189963	up	Belongs to the UDP-glycosyltransferase family
Msa1203870	group8_1	59085897	59088144	down	Remorin, C-terminal region
Msa1011300	group7_1	15330219	15330935	down	Polygalacturonase
Msa0733410	group5_1	46661230	46662109	up
Msa1029390	group7_1	62833170	62836491	down	Serine threonine-protein kinase
Msa0201090	group2_1	21853773	21857987	down	Haloacid dehalogenase-like hydrolase domain-containing protein
Msa1034610	group7_1	70159347	70162998	down	Belongs to the major facilitator superfamily. Sugar transporter (TC 2.A.1.1) family
Msa0581610	group4_1	87108311	87115810	down	Belongs to the mitochondrial carrier (TC 2.A.29) family
Msa0189900	group2_1	5359587	5359904	up
Msa1195650	group8_1	43840046	43844490	down	Protein ZINC INDUCED
Msa1009970	group7_1	12454407	12458024	down	S-adenosyl-l-methionine decarboxylase leader peptide
Msa0202760	group2_1	25355605	25361841	down	UDP-glucose flavonoid 3-O-glucosyltransferase
Msa0553060	group4_1	49837720	49842822	down	EF-hand, calcium binding motif
Msa1174300	group8_1	5376985	5377365	down	-
Msa0033170	group1_1	60483322	60485127	down	histidine-containing phosphotransfer protein
Msa0542660	group4_1	27926025	27928215	up	GPI-anchored protein
Msa0556720	group4_1	54996502	54999792	up	Belongs to the cysteine synthase cystathionine beta- synthase family
Msa0223800	group2_1	73453814	73464502	down	Electron transfer flavoprotein-ubiquinone oxidoreductase
Msa0882780	group6_1	32280301	32281743	up	Belongs to the UDP-glycosyltransferase family
Msa0199450	group2_1	18428287	18436418	down	Desiccation-related protein PCC13-62-like
Msa1200310	group8_1	52888393	52890948	down	Glycine-rich protein A3-like
Msa1179060	group8_1	12148142	12150241	up	Domain of unknown function
Msa1221280	group8_1	84846147	84847440	down	Catalyzes xyloglucan endohydrolysis (XEH) and or endotransglycosylation (XET). Cleaves and religates xyloglucan polymers, an essential constituent of the primary cell wall, and thereby participates in cell wall construction of growing tissues
Msa0881850	group6_1	30203530	30212347	down	Auxilin-related protein
Msa1003170	group7_1	225981	227501	up	Pollen Ole e 1 allergen and extensin
Msa0190140	group2_1	5589937	5592125	up	Costars family
Msa1040450	group7_1	77836356	77842703	down	May cause loosening and extension of plant cell walls by disrupting non-covalent bonding between cellulose microfibrils and matrix glucans. No enzymatic activity has been found. May be required for rapid internodal elongation in deepwater rice during submergence (By similarity)
Msa1009990	group7_1	12470156	12472699	down	S-adenosyl-l-methionine decarboxylase leader peptide
Msa0004550	group1_1	7053194	7055535	down	cinnamyl alcohol dehydrogenase
Msa1032790	group7_1	67907259	67910547	up	Magnesium-protoporphyrin IX monomethyl ester oxidative cyclase
Msa0712930	group5_1	4834371	4835800	down	Ganglioside-induced differentiation-associated protein
Msa0725000	group5_1	24286049	24288914	up	Homeobox-leucine zipper protein
Msa0034360	group1_1	62317042	62322018	up	oxidoreductase, 2OG-Fe(II) oxygenase family protein
Msa1218130	group8_1	80704955	80708529	up	Belongs to the glycosyl hydrolase 28 family
Msa0375770	group3_1	75583727	75591946	down	WAT1-related protein
Msa1209230	group8_1	67668894	67671968	down	Triose phosphate phosphate translocator, non-green plastid
Msa0581250	group4_1	86547593	86550667	down	Triose phosphate phosphate translocator, non-green plastid
Msa0223450	group2_1	73005675	73008730	up	1-acyl-sn-glycerol-3-phosphate acyltransferase
Msa1008420	group7_1	8756842	8794984	down	Belongs to the UDP-glycosyltransferase family
Msa0201470	group2_1	22999686	23000621	up	Belongs to the glycosyl hydrolase 18 family
Msa0014590	group1_1	23214039	23218319	up	Type I inositol 1,4,5-trisphosphate 5-phosphatase
Msa0550390	group4_1	45809311	45813431	down	isoflavone
Msa0557850	group4_1	56344421	56347728	up	Pistil-specific extensin-like protein
Msa0739750	group5_1	58203129	58205698	up	chitin elicitor receptor kinase
Msa0575470	group4_1	79346894	79356369	down	Eukaryotic peptide chain release factor GTP-binding
Msa1199580	group8_1	51742272	51747257	down	Protein of unknown function (DUF1350)
Msa0902740	group6_1	102519492	102522165	up	structural constituent of ribosome
Msa0868520	group6_1	2113239	2115073	up	RuBisCO catalyzes two reactions the carboxylation of D- ribulose 1,5-bisphosphate, the primary event in carbon dioxide fixation, as well as the oxidative fragmentation of the pentose substrate. Both reactions occur simultaneously and in competition at the same active site
Msa0371440	group3_1	69591712	69594438	down	two-component response regulator
Msa1187160	group8_1	26613158	26616698	up	WAT1-related protein
Msa0036610	group1_1	65207490	65209688	down	transcription factor
Msa1203440	group8_1	57662831	57664909	down	Belongs to the 'GDSL' lipolytic enzyme family
Msa0211650	group2_1	53165460	53166555	down
Msa1019080	group7_1	40239578	40241653	up	translation initiation factor activity
Msa0347340	group3_1	8344604	8346043	down	Leucine-rich repeat receptor-like protein kinase
Msa0899730	group6_1	95070238	95076464	down	chlorophyll(ide) b reductase NYC1
Msa0730240	group5_1	38619084	38638647	up	endonuclease
Msa0577130	group4_1	81298114	81298435	up
Msa1029680	group7_1	63175437	63179355	down	E3 ubiquitin-protein ligase
Msa0349550	group3_1	13407986	13412702	up	Belongs to the peptidase A1 family
Msa0571120	group4_1	73629687	73631141	down	WRKY Transcription Factor
Msa1031490	group7_1	66161252	66163649	down	Thioredoxin-like 1-1
Msa0723640	group5_1	21496053	21503036	down	BEST Arabidopsis thaliana protein match is Protein of
Msa0005840	group1_1	8650505	8651638	up	f-box protein
Msa1019750	group7_1	41889588	41893003	up
Msa1037370	group7_1	73954181	73963310	down	Belongs to the ABC transporter superfamily. ABCG family. PDR (TC 3.A.1.205) subfamily
Msa0576580	group4_1	80628252	80650854	down	Protein NRT1 PTR FAMILY
Msa0718270	group5_1	12469811	12474910	down	Belongs to the major facilitator superfamily. Sugar transporter (TC 2.A.1.1) family
Msa0578600	group4_1	83142439	83144840	down	NYN domain
Msa1013420	group7_1	19978804	19979496	up	structural constituent of ribosome
