# Supplementary material for: Transcriptome and GWAS Analyses Reveal Candidate Gene for Root Traits of Alfalfa during Germination under Salt Stress
Source: Int J Mol Sci. 2023 Mar 27;24(7):6271. doi: 10.3390/ijms24076271 (PMC10094355; doi:10.3390/ijms24076271)
Supplement: Supplementary file 1 [file ijms-24-06271-s001.zip › Table S7.xlsx]

## Sheet: Sheet1
Table S7: All DEGs in the Salt5 stage
Gene ID	Chr	Pos_S	Pos_E	direction	Annotation
Msa0197750	group2_1	15933307	15933633	up	14 kDa proline-rich protein DC2.15-like
Msa0031160	group1_1	57789747	57795965	down	Methionine gamma-lyase-like
Msa0368670	group3_1	65475307	65479184	down	nitronate
Msa0374790	group3_1	74309343	74315025	down	2-oxoisovalerate dehydrogenase subunit alpha
Msa0225020	group2_1	75058772	75060466	up	Belongs to the MIP aquaporin (TC 1.A.8) family
Msa0224970	group2_1	75033621	75035315	up	Belongs to the MIP aquaporin (TC 1.A.8) family
Msa0213130	group2_1	55704109	55705488	down	Glutathione S-transferase
Msa1215110	group8_1	76327885	76330497	up	Hydrophobic seed protein
Msa0006580	group1_1	9537730	9538191	up	14 kDa proline-rich protein
Msa0037490	group1_1	66506523	66508294	down	Belongs to the GST superfamily
Msa0008970	group1_1	13052022	13053610	up	Belongs to the MIP aquaporin (TC 1.A.8) family
Msa0206370	group2_1	35638958	35639634	up	Belongs to the peroxidase family. Classical plant (class III) peroxidase subfamily
Msa0373040	group3_1	71963460	71977099	down	Belongs to the UDP-glycosyltransferase family
Msa0743670	group5_1	64150685	64151322	up	transposition, RNA-mediated
Msa1204280	group8_1	59817489	59819821	down	phosphatase 2C
Msa0557910	group4_1	56402380	56410398	down	PDDEXK-like family of unknown function
Msa0190000	group2_1	5438250	5438552	up
Msa0018300	group1_1	30558706	30560856	down	3-oxo-Delta(4,5)-steroid 5-beta-reductase-like
Msa0532210	group4_1	6228099	6228755	up	Abscisic acid receptor
Msa0216760	group2_1	62967508	62972495	up	Root cap
Msa0724780	group5_1	23860495	23865251	down	DUF1338
Msa1217950	group8_1	80492358	80496440	down	Lipoamide acyltransferase component of branched-chain alpha-keto acid dehydrogenase complex
Msa0898880	group6_1	93524229	93525315	down
Msa1199090	group8_1	50954008	50954367	down	Protease inhibitor/seed storage/LTP family
Msa0565230	group4_1	66142557	66144239	down	glutathione transferase activity
Msa1199110	group8_1	50966690	50971243	up
Msa0527890	group4_1	561553	561990	down	-
Msa1223860	group8_1	88483268	88484257	up
Msa0714320	group5_1	6952117	6953958	up	Lysine-rich arabinogalactan protein
Msa0714360	group5_1	6998202	7000042	up	Lysine-rich arabinogalactan protein
Msa0010700	group1_1	16204702	16211178	down	Zeaxanthin epoxidase, chloroplastic-like
Msa0560120	group4_1	59372710	59373081	up	Classical arabinogalactan protein 1-like
Msa0530790	group4_1	4883713	4884138	down	late embryogenesis abundant protein
Msa1030260	group7_1	64221830	64224556	down	Peptidase C26
Msa0376700	group3_1	76929330	76933066	down	Two-component response regulator-like
Msa0527880	group4_1	558067	561515	down	-
Msa0549870	group4_1	45136688	45137005	up	lipid-transfer protein
Msa0224210	group2_1	74011844	74015559	down	Belongs to the glycosyl hydrolase 32 family
Msa0010760	group1_1	16275836	16289478	down	Lycopene cyclase protein
Msa0870020	group6_1	4320321	4322821	up	Gibberellin regulated protein
Msa0563970	group4_1	64413071	64415350	up	Catalyzes xyloglucan endohydrolysis (XEH) and or endotransglycosylation (XET). Cleaves and religates xyloglucan polymers, an essential constituent of the primary cell wall, and thereby participates in cell wall construction of growing tissues
Msa1220930	group8_1	84329350	84332728	down	phosphatase 2C
Msa0374130	group3_1	73326262	73326972	up	Protein DOWNSTREAM OF
Msa0577320	group4_1	81620104	81622369	up	Catalyzes xyloglucan endohydrolysis (XEH) and or endotransglycosylation (XET). Cleaves and religates xyloglucan polymers, an essential constituent of the primary cell wall, and thereby participates in cell wall construction of growing tissues
Msa1199100	group8_1	50960049	50961328	down	Protease inhibitor/seed storage/LTP family
Msa0370910	group3_1	68839552	68843958	down	Raffinose synthase or seed imbibition protein Sip1
Msa0216490	group2_1	62434693	62437104	down	NAC domain-containing protein
Msa0045850	group1_1	77825476	77827438	up	Belongs to the peroxidase family. Classical plant (class III) peroxidase subfamily
Msa0560570	group4_1	59850311	59854483	up	Beta-xylosidase alpha-L-arabinofuranosidase
Msa0046240	group1_1	78267303	78269259	up	Belongs to the peroxidase family. Classical plant (class III) peroxidase subfamily
Msa0196250	group2_1	13332124	13333443	up	Belongs to the peptidase A1 family
Msa0215960	group2_1	61521206	61521670	up	Stigma-specific protein, Stig1
Msa1207840	group8_1	65654713	65659220	up	Monocopper oxidase-like protein
Msa0529110	group4_1	2444224	2447748	down	Proteinase inhibitor type-2 CEVI57-like
Msa0378990	group3_1	79879177	79880659	down	HVA22-like protein
Msa0047830	group1_1	80889163	80895059	down	WLM domain
Msa1219790	group8_1	82696156	82705818	down	Alpha-aminoadipic semialdehyde
Msa0540970	group4_1	24145571	24145969	up
Msa0348070	group3_1	9947959	9956191	down	Protein ZINC INDUCED
Msa1204600	group8_1	60381187	60383038	up	Lysine-rich arabinogalactan protein
Msa1040330	group7_1	77685503	77687369	up	germin-like protein
Msa1041260	group7_1	78848179	78851112	up	pectinesterase pectinesterase inhibitor
Msa0547440	group4_1	40661796	40668981	down	Isovaleryl-CoA dehydrogenase
Msa0538530	group4_1	17911094	17913174	up	Belongs to the peroxidase family. Classical plant (class III) peroxidase subfamily
Msa0538440	group4_1	17758037	17760116	up	Belongs to the peroxidase family. Classical plant (class III) peroxidase subfamily
Msa1170950	group8_1	358760	360590	down	60S ribosomal Protein
Msa0710940	group5_1	2835156	2837048	up
Msa0041270	group1_1	71633274	71634071	up	Cysteine-rich receptor-like protein kinase
Msa1206180	group8_1	63084855	63087612	down	Beta-amylase
Msa0196280	group2_1	13409503	13421320	down	Belongs to the peptidase A1 family
Msa1008360	group7_1	8565072	8568313	down	Belongs to the UDP-glycosyltransferase family
Msa0368900	group3_1	65875487	65878650	down	UDP-glycosyltransferase 76F1-like
Msa0047270	group1_1	79980156	79983243	up	Benzyl alcohol
Msa0717610	group5_1	11482122	11485199	down	Nodulin-like
Msa0709370	group5_1	522559	525600	down	Belongs to the glutathione peroxidase family
Msa0372100	group3_1	70418993	70420138	up	36.4 kDa proline-rich
Msa0220960	group2_1	69496769	69498234	up	Fasciclin-like arabinogalactan protein
Msa1029520	group7_1	62948376	62950516	down	Belongs to the UDP-glycosyltransferase family
Msa0534010	group4_1	9307508	9308736	down	UPF0098 protein
Msa1204770	group8_1	60567661	60569891	up	Lysine-rich arabinogalactan protein
Msa0207070	group2_1	37481733	37485176	down	Acetyltransferase (GNAT) domain
Msa0571430	group4_1	74070259	74073193	down	Belongs to the glutathione peroxidase family
Msa0731780	group5_1	43281028	43289992	up	RNA-binding protein
Msa1220720	group8_1	84009686	84011345	up	Belongs to the peroxidase family. Classical plant (class III) peroxidase subfamily
Msa0709790	group5_1	911530	911769	up
Msa0204150	group2_1	29002082	29004321	down	deaminase
Msa0725690	group5_1	25455009	25455978	up	Belongs to the RNase T2 family
Msa1174330	group8_1	5395546	5420397	up	auxin-binding protein
Msa0367250	group3_1	62859611	62861390	down	60S ribosomal Protein
Msa0192040	group2_1	7783793	7784506	down	E3 ubiquitin-protein ligase RMA1H1-like
Msa0367570	group3_1	63266241	63271986	down	phosphatase 2C
Msa0004030	group1_1	6508150	6509372	up	Gibberellin-regulated protein
Msa0568010	group4_1	69600138	69605044	down	Acyl-coenzyme A oxidase
Msa0373900	group3_1	73056642	73060327	down	lanC-like protein GCL1
Msa0746090	group5_1	68089445	68090432	up
Msa0007920	group1_1	11332920	11335451	down	Ring finger domain
Msa0360640	group3_1	50089260	50090072	up	Phytohormone-binding protein-like
Msa0226640	group2_1	77150060	77153782	up	Protein of unknown function (DUF642)
Msa0868190	group6_1	1707850	1710825	down	Protein ZINC INDUCED
Msa1217750	group8_1	80239345	80243422	down	Lipoamide acyltransferase component of branched-chain alpha-keto acid dehydrogenase complex
Msa1218070	group8_1	80642522	80645543	down	phosphatase 2c
Msa0560170	group4_1	59417453	59417851	up
Msa1035350	group7_1	71169114	71171920	up	Belongs to the actin family
Msa0547740	group4_1	41093430	41096095	down	Belongs to the protein kinase superfamily
Msa0387890	group3_1	91994326	91995585	up	Non-specific lipid-transfer protein-like protein
Msa0215790	group2_1	61204913	61205385	down	-
Msa0383230	group3_1	86010969	86016593	down	RING finger and CHY zinc finger domain-containing protein
Msa0343720	group3_1	2162631	2163791	up	Putative S-adenosyl-L-methionine-dependent methyltransferase
Msa1007840	group7_1	7565713	7568299	down	Uncharacterized ACR, COG1678
Msa0040790	group1_1	71065492	71067780	up	Catalyzes xyloglucan endohydrolysis (XEH) and or endotransglycosylation (XET). Cleaves and religates xyloglucan polymers, an essential constituent of the primary cell wall, and thereby participates in cell wall construction of growing tissues
Msa1190800	group8_1	34041150	34042978	down	NAC domain-containing protein
Msa0384060	group3_1	87120771	87123728	up	Tubulin is the major constituent of microtubules. It binds two moles of GTP, one at an exchangeable site on the beta chain and one at a non-exchangeable site on the alpha chain
Msa0038630	group1_1	68143430	68150900	down	ABC transporter C family member
Msa0381710	group3_1	83930925	83934102	down	Heat shock factor protein
Msa0366760	group3_1	61705527	61705739	down	Glutathione S-transferase
Msa0552250	group4_1	48706957	48719025	down	Pentatricopeptide repeat-containing protein
Msa0366740	group3_1	61690144	61690486	down	Glutathione S-transferase
Msa1208530	group8_1	66661075	66665673	down	Programmed cell death protein
Msa0575710	group4_1	79651745	79653020	up	thaumatin-like protein
Msa0563330	group4_1	63661596	63663640	down	F-box kelch-repeat protein
Msa0374260	group3_1	73670849	73673329	down	NAC domain-containing protein
Msa0743290	group5_1	63444942	63446109	up	lipid-transfer protein DIR1
Msa0725070	group5_1	24553855	24556246	down	F-box kelch-repeat protein
Msa0711570	group5_1	3452425	3456944	up	Nitrate transporter
Msa0549930	group4_1	45238290	45247289	up	UDP-D-xylose L-fucose alpha-1,3-D-xylosyltransferase
Msa0729090	group5_1	35541508	35545032	down	Protein of unknown function (DUF1442)
Msa0225420	group2_1	75573232	75574330	down	F-box kelch-repeat protein
Msa0384220	group3_1	87280133	87281271	down	-
Msa1033540	group7_1	68715383	68721584	down	Methyltransferase
Msa0553140	group4_1	50027405	50029628	down	Belongs to the expansin family
Msa0579280	group4_1	83952563	83959438	down	2-alkenal reductase (NADP( )-dependent)-like
Msa1172680	group8_1	2789075	2804733	down	oxidoreductase activity
Msa0579400	group4_1	84046477	84053352	down	2-alkenal reductase (NADP( )-dependent)-like
Msa0388800	group3_1	93296258	93296437	up	Arabinogalactan peptide
Msa0898860	group6_1	93479502	93480304	down
Msa0581610	group4_1	87108311	87115810	down	Belongs to the mitochondrial carrier (TC 2.A.29) family
Msa0746880	group5_1	70501916	70504358	down	12-oxophytodienoate reductase
Msa0386910	group3_1	90751182	90753555	up	synthase
Msa0196260	group2_1	13337113	13352346	up	Belongs to the peptidase A1 family
Msa0373810	group3_1	72901918	72904444	down	Pectate lyase
Msa0719330	group5_1	14404449	14408344	down	Phosphoribulokinase
Msa0001710	group1_1	3409331	3410221	up	Cytidine deaminase
Msa0388830	group3_1	93312363	93312542	up	Arabinogalactan peptide
Msa0225720	group2_1	75849099	75850196	down	F-box kelch-repeat protein
Msa0346830	group3_1	7658703	7663044	up	Belongs to the glycosyltransferase 2 family
Msa1223360	group8_1	87818022	87820747	up	Removal of H(2)O(2), oxidation of toxic reductants, biosynthesis and degradation of lignin, suberization, auxin catabolism, response to environmental stresses such as wounding, pathogen attack and oxidative stress
Msa0536010	group4_1	12758850	12761456	up	Plastocyanin-like domain
Msa0215970	group2_1	61523538	61523969	up	Stigma-specific protein, Stig1
Msa0046730	group1_1	79059847	79064303	up	Boron transporter
Msa0548970	group4_1	43640725	43648944	up	DNA-damage-repair toleration protein
Msa1008410	group7_1	8691345	8694848	down	Belongs to the UDP-glycosyltransferase family
Msa0355230	group3_1	29065361	29065802	down	Acyl-coenzyme A oxidase
Msa0547730	group4_1	41079114	41081642	down	Belongs to the protein kinase superfamily
Msa0207130	group2_1	37519562	37522813	down	Beta-amylase
Msa0545050	group4_1	34487732	34490769	down	Apoptosis-inducing factor
Msa0347270	group3_1	8236335	8236898	up	21 kDa protein-like
Msa0033740	group1_1	61464377	61465756	up	Indole-3-acetic acid-induced protein
Msa0879950	group6_1	22866468	22867327	up	Protein of unknown function (DUF1442)
Msa0579760	group4_1	84625423	84630546	down	Electron transfer flavoprotein subunit alpha
Msa0875340	group6_1	11889752	11894173	down	Converts proline to delta-1-pyrroline-5-carboxylate
Msa0716510	group5_1	9965142	9966607	down	-
Msa0878890	group6_1	20352952	20353131	up	Arabinogalactan peptide
Msa0030720	group1_1	57137091	57137950	up	Protein of unknown function (DUF1442)
Msa0534400	group4_1	9869403	9872242	up	Tubulin is the major constituent of microtubules. It binds two moles of GTP, one at an exchangeable site on the beta chain and one at a non-exchangeable site on the alpha chain
Msa0195060	group2_1	11711366	11714618	down	Beta-amylase
Msa1190520	group8_1	33559990	33562163	down	NAC domain-containing protein
Msa1221630	group8_1	85324853	85328374	down	Glycosyltransferase family 20
Msa0028630	group1_1	53644936	53653105	down	methylcrotonoyl-CoA carboxylase subunit alpha
Msa0561290	group4_1	60802356	60810746	down	Encoded by
Msa1170840	group8_1	192800	193417	up	Abscisic acid receptor
Msa0383550	group3_1	86466214	86471985	down	protein kinase activity
Msa0204420	group2_1	29559718	29565316	down	lysine-specific demethylase
Msa0193030	group2_1	8833451	8833909	down	Pathogenesis-related genes transcriptional activator PTI5-like
Msa0561240	group4_1	60734831	60750396	down	Encoded by
Msa0549090	group4_1	43853035	43854591	down	Belongs to the glycosyl hydrolase 1 family
Msa1221960	group8_1	86007010	86010546	down	Glycosyltransferase family 20
Msa1024420	group7_1	53760533	53762446	up	GDSL esterase lipase
Msa0709850	group5_1	955033	955287	down	ubiquitin modification-dependent histone binding
Msa1033770	group7_1	69041657	69045986	down	Triacylglycerol lipase
Msa0571170	group4_1	73702184	73705670	down	bifunctional UDP-glucose 4-epimerase and UDP-xylose 4-epimerase
Msa0564330	group4_1	64967390	64968763	down	f-box protein
Msa0025460	group1_1	48543956	48545935	down	Thaumatin-like protein
Msa0577730	group4_1	82049210	82051912	down	-
Msa0744540	group5_1	65384990	65386473	up	NAD(P)H-dependent 6'-deoxychalcone synthase-like
Msa0349550	group3_1	13407986	13412702	up	Belongs to the peptidase A1 family
Msa0213120	group2_1	55671263	55688242	down	Glutathione S-transferase
Msa0714460	group5_1	7104917	7107907	down	Belongs to the cytochrome P450 family
Msa0368910	group3_1	65878796	65881825	down	Protein of unknown function (DUF620)
Msa1179060	group8_1	12148142	12150241	up	Domain of unknown function
Msa0869390	group6_1	3546832	3547011	up	Arabinogalactan peptide
Msa0189900	group2_1	5359587	5359904	up
Msa0384170	group3_1	87265550	87266669	up	-
Msa0577640	group4_1	81978400	81981102	down	-
Msa0190260	group2_1	5699420	5701815	down	Cinnamyl alcohol dehydrogenase
Msa0366770	group3_1	61708306	61709390	down	Glutathione S-transferase
Msa0213550	group2_1	56669876	56673915	down	Belongs to the cytochrome P450 family
Msa0201090	group2_1	21853773	21857987	down	Haloacid dehalogenase-like hydrolase domain-containing protein
Msa0735280	group5_1	50409736	50411887	up	Belongs to the peroxidase family. Classical plant (class III) peroxidase subfamily
Msa0880410	group6_1	26997120	27000606	down	bifunctional UDP-glucose 4-epimerase and UDP-xylose 4-epimerase
Msa0389470	group3_1	94297272	94306460	down	Dehydration-responsive element-binding protein
Msa0724510	group5_1	23095830	23097137	up	Belongs to the thioredoxin family
Msa0372980	group3_1	71894704	71897919	down	Selenium-binding protein
Msa0037720	group1_1	66836393	66845151	down	Belongs to the GST superfamily
Msa0386940	group3_1	90777866	90779163	down	Belongs to the plant dehydrin family
Msa0205660	group2_1	32605655	32614589	down	Mei2-like
Msa0037950	group1_1	67145515	67148906	up	Sucrose transport
Msa1170880	group8_1	236980	246168	down	Dehydration-responsive element-binding protein
Msa0546620	group4_1	38507468	38510532	down	SANT SWI3, ADA2, N-CoR and TFIIIB'' DNA-binding domains
Msa0560160	group4_1	59401797	59412124	up
Msa0556970	group4_1	55221796	55227520	up	Protein trichome birefringence-like
Msa1010460	group7_1	13545795	13550935	down	phosphatase 2c
Msa0712920	group5_1	4800094	4803597	down	Bifunctional nuclease
Msa0551930	group4_1	48200337	48204303	up	subtilisin-like protease
Msa0528040	group4_1	724339	725571	down	zinc finger CCCH domain-containing protein
Msa0899090	group6_1	93869088	93876118	down	Partial alpha/beta-hydrolase lipase region
Msa1039790	group7_1	77097024	77101012	down	DNA polymerase III
Msa0868080	group6_1	1550843	1551127	up
Msa0038010	group1_1	67250672	67252136	up	Belongs to the MIP aquaporin (TC 1.A.8) family
Msa0018090	group1_1	30217578	30218162	down	3-oxo-Delta(4,5)-steroid 5-beta-reductase-like
Msa0228520	group2_1	81766352	81766774	down	calcium-binding protein
Msa0194530	group2_1	10733903	10735563	down	-
Msa0194310	group2_1	10218211	10218863	up	Belongs to the 'GDSL' lipolytic enzyme family
Msa0739460	group5_1	57766508	57768872	up	Belongs to the glycosyl hydrolase 17 family
Msa1031440	group7_1	66091898	66093854	down	NAC transcription factor
Msa1207850	group8_1	65665490	65667790	up	Belongs to the glycosyl hydrolase 32 family
Msa1174770	group8_1	5949781	5952828	down	Protein FLUORESCENT IN BLUE LIGHT
Msa0189740	group2_1	5188722	5190146	up	UDP-glucosyltransferase family
Msa0547930	group4_1	41474515	41477713	down	ubiquitin-protein transferase activity
Msa0379480	group3_1	80637214	80639492	up	transcription factor
Msa0195580	group2_1	12427540	12429515	up	Belongs to the major facilitator superfamily. Sugar transporter (TC 2.A.1.1) family
Msa0046950	group1_1	79366946	79370225	down	Light-inducible protein
Msa0574340	group4_1	77781954	77786702	down	Partial alpha/beta-hydrolase lipase region
Msa0579370	group4_1	84014629	84014889	down
Msa1194110	group8_1	41133689	41139004	down	alpha,alpha-trehalose-phosphate synthase UDP-forming
Msa0225920	group2_1	76300883	76303138	up	Removal of H(2)O(2), oxidation of toxic reductants, biosynthesis and degradation of lignin, suberization, auxin catabolism, response to environmental stresses such as wounding, pathogen attack and oxidative stress
Msa0377730	group3_1	78344603	78346606	down	Rare lipoprotein A (RlpA)-like double-psi beta-barrel
Msa1201770	group8_1	55041020	55041982	up	Gibberellin regulated protein
Msa0728120	group5_1	31763784	31766783	down	Inositol oxygenase
Msa0383460	group3_1	86382146	86386875	down	Basic leucine zipper
Msa0727510	group5_1	29995815	29998977	up	Alpha-1,4-glucan-protein synthase UDP-forming
Msa0741170	group5_1	60662322	60664921	down	Serine--glyoxylate
Msa0004230	group1_1	6676138	6676476	down	-
Msa1018990	group7_1	40013178	40018017	down	Scavenger mRNA decapping enzyme C-term binding
Msa1035980	group7_1	72084729	72092006	up	Sulfate transporter 3.1-like
Msa0207930	group2_1	40955834	40958254	up	Plastocyanin-like domain
Msa0874830	group6_1	10684322	10685391	up	Pollen proteins Ole e I like
Msa0528990	group4_1	1990856	1991511	down	Glu S.griseus protease inhibitor-like
Msa0556270	group4_1	54355661	54357663	up	Cell number regulator
Msa0207970	group2_1	41181340	41183753	up	Plastocyanin-like domain
Msa0576630	group4_1	80690105	80694859	down	Partial alpha/beta-hydrolase lipase region
Msa0573610	group4_1	76850132	76852217	down	Inositol oxygenase
Msa0220320	group2_1	68522258	68526199	down	Formiminotransferase domain
Msa1197660	group8_1	48339965	48343406	down	PLATZ transcription factor family protein
Msa0740620	group5_1	59633972	59639892	down	Non-specific serine threonine protein kinase
Msa0531080	group4_1	5194832	5196462	up	Belongs to the iron ascorbate-dependent oxidoreductase family
Msa0552090	group4_1	48539726	48542385	up	Belongs to the ubiquitin-conjugating enzyme family
Msa1010570	group7_1	13794243	13800141	down	reductase
Msa0724250	group5_1	22573153	22574790	up	Wall-associated receptor kinase C-terminal
Msa0037500	group1_1	66512025	66514255	down	Belongs to the GST superfamily
Msa0721420	group5_1	17987894	17993376	down	Mechanosensitive ion channel protein 2
Msa0005890	group1_1	8686400	8687355	up	Early nodulin-like protein
Msa1031730	group7_1	66440208	66447242	down	Belongs to the Glu Leu Phe Val dehydrogenases family
Msa0368450	group3_1	65101136	65103306	up	Ribulose bisphosphate carboxylase oxygenase activase
Msa0870510	group6_1	4953042	4953263	up	-
Msa0545020	group4_1	34481535	34483187	down	Apoptosis-inducing factor
Msa0034360	group1_1	62317042	62322018	up	oxidoreductase, 2OG-Fe(II) oxygenase family protein
Msa1036070	group7_1	72227446	72234764	up	Sulfate transporter 3.1-like
Msa0019190	group1_1	33354450	33359006	down	Catalyzes the oxidation of uric acid to 5- hydroxyisourate, which is further processed to form (S)-allantoin
Msa0718360	group5_1	12519932	12523320	down	Plant intracellular ras-group-related LRR protein
Msa0538160	group4_1	17294256	17297024	down	Transcription factor
Msa0186190	group2_1	902567	909073	down	Catalyzes the phosphorylation of D-fructose 6-phosphate to fructose 1,6-bisphosphate by ATP, the first committing step of glycolysis
Msa0868870	group6_1	2666174	2667016	up	Germin-like protein subfamily 1 member
Msa0549970	group4_1	45340810	45341882	up
Msa0571620	group4_1	74307806	74309699	up	Belongs to the MIP aquaporin (TC 1.A.8) family
Msa1216010	group8_1	77525415	77527422	down	Glyco_18
Msa0187920	group2_1	2736166	2738106	down	-
Msa1038350	group7_1	75165254	75168570	down	Light-inducible protein
Msa1204510	group8_1	60268537	60271636	down	Belongs to the cytochrome P450 family
Msa0568270	group4_1	69895991	69902851	down	-
Msa0579810	group4_1	84657256	84660070	up	Involved in biosynthesis of the thiamine precursor thiazole. Catalyzes the conversion of NAD and glycine to adenosine diphosphate 5-(2-hydroxyethyl)-4-methylthiazole-2-carboxylic acid (ADT), an adenylated thiazole intermediate. The reaction includes an iron-dependent sulfide transfer from a conserved cysteine residue of the protein to a thiazole intermediate. The enzyme can only undergo a single …
Msa0216230	group2_1	61957478	61961963	down	-
Msa0887550	group6_1	49494111	49498333	down	Belongs to the sterol desaturase family
Msa1200500	group8_1	53132248	53136256	up	A reductase
Msa1222060	group8_1	86262034	86264326	down	WAT1-related protein
Msa1204650	group8_1	60448391	60451702	down	Belongs to the cytochrome P450 family
Msa0189530	group2_1	4908034	4922394	down	WAT1-related protein
Msa0213540	group2_1	56654377	56658890	down	Belongs to the cytochrome P450 family
Msa0530800	group4_1	4886897	4887660	down
Msa0882770	group6_1	32234385	32235827	up	Belongs to the UDP-glycosyltransferase family
Msa0901310	group6_1	97938208	97939916	up	Arabinogalactan peptide
Msa0364140	group3_1	56888694	56895487	down	Belongs to the uridine kinase family
Msa1038940	group7_1	75954838	75959784	down	Glutathione synthetase
Msa1204240	group8_1	59753659	59755579	down	Transcription factor
Msa0531030	group4_1	5148628	5150258	up	Belongs to the iron ascorbate-dependent oxidoreductase family
Msa1221480	group8_1	85072198	85074503	down	WAT1-related protein
Msa1220850	group8_1	84227213	84227926	down	Glyoxalase/Bleomycin resistance protein/Dioxygenase superfamily
Msa0186840	group2_1	1611260	1612042	up	-
Msa0898060	group6_1	90716984	90720269	up	PB1 domain
Msa0528010	group4_1	695019	695432	down	Centromere protein
Msa0375640	group3_1	75421096	75422373	up	Basic blue protein-like
Msa1027440	group7_1	59861744	59862814	up	Plastocyanin-like domain
Msa1042090	group7_1	79829450	79833426	down	Sulfite exporter TauE/SafE
Msa0535620	group4_1	11985215	11989802	down	Aldo-keto reductase family 4 member
Msa0744560	group5_1	65394610	65396089	up	NAD(P)H-dependent 6'-deoxychalcone synthase-like
Msa0719340	group5_1	14413083	14413547	down	Phosphoribulokinase
Msa1191610	group8_1	36323474	36325372	down	Aldo/keto reductase family
Msa0573730	group4_1	76996756	76997529	down	RNA binding
Msa0385310	group3_1	88781009	88784916	up	Tubulin is the major constituent of microtubules. It binds two moles of GTP, one at an exchangeable site on the beta chain and one at a non-exchangeable site on the alpha chain
Msa0029700	group1_1	55070371	55074728	down	May act early in the ethylene signal transduction pathway, possibly as an ethylene receptor, or as a regulator of the pathway
Msa0714420	group5_1	7056890	7059377	down	Indole-3-acetic acid-amido synthetase
Msa0045320	group1_1	77185932	77186973	down	glutathione
Msa0383930	group3_1	86968384	86974683	down	Catalyzes the phosphorylation of D-fructose 6-phosphate to fructose 1,6-bisphosphate by ATP, the first committing step of glycolysis
Msa1016960	group7_1	35109404	35116332	down	Belongs to the UDP-glycosyltransferase family
Msa0571110	group4_1	73605501	73607489	down	Heavy-metal-associated domain
Msa1213860	group8_1	74112822	74114790	down	Transcription factor
Msa0025990	group1_1	49585999	49591535	down	OTU-like cysteine protease
Msa1031850	group7_1	66599327	66608093	down	Spermidine hydroxycinnamoyl
Msa1008390	group7_1	8640520	8642762	down	Belongs to the UDP-glycosyltransferase family
Msa0553090	group4_1	49873485	49877793	up	L-ascorbate oxidase homolog
Msa1040810	group7_1	78281234	78286286	up	Boron transporter
Msa0043850	group1_1	75344341	75346235	down	transcription factor
Msa0223840	group2_1	73499308	73504411	down	Plant protein of unknown function (DUF936)
Msa0729290	group5_1	36155106	36157963	up	S-adenosyl-l-methionine decarboxylase leader peptide
Msa0563690	group4_1	64131230	64133419	down	-
Msa0901370	group6_1	98085022	98087537	down	O-methyltransferase
Msa1025270	group7_1	55681910	55682790	up	Abscisic acid receptor
Msa0744550	group5_1	65389794	65391179	up	NAD(P)H-dependent 6'-deoxychalcone synthase-like
Msa1028700	group7_1	61852766	61859617	down	peripheral T cell tolerance induction
Msa0012160	group1_1	18270724	18273870	down	Ankyrin repeat-containing protein
Msa0880470	group6_1	27113286	27115276	down	Heavy-metal-associated domain
Msa0212380	group2_1	54485209	54485418	down	Belongs to the iron ascorbate-dependent oxidoreductase family
Msa0379120	group3_1	80015542	80017389	down	f-box protein
Msa0030930	group1_1	57437278	57442211	down	alpha-galactosidase
Msa1183750	group8_1	19120656	19130442	up	Plastocyanin-like domain
Msa0001860	group1_1	3573171	3577546	down	alpha,alpha-trehalose-phosphate synthase
Msa0879150	group6_1	20762646	20766325	down	Inositol oxygenase
Msa0203080	group2_1	26501503	26505390	up	subtilisin-like
Msa0714000	group5_1	6570767	6575390	down	BTB POZ and TAZ domain-containing protein
Msa1039650	group7_1	76875410	76878356	down	epoxide hydrolase
Msa0010460	group1_1	15779510	15781737	down	Belongs to the GRAS family
Msa1175180	group8_1	6456723	6462643	up	Acts in the modification of cell walls via demethylesterification of cell wall pectin
Msa1218440	group8_1	81099848	81100397	up	leucine-rich repeat extensin-like protein
Msa0188330	group2_1	3517134	3518699	up	transcription factor
Msa0195050	group2_1	11691166	11696426	down	Belongs to the TUB family
Msa0538450	group4_1	17777079	17778806	up	Belongs to the peroxidase family. Classical plant (class III) peroxidase subfamily
Msa0028950	group1_1	54072628	54078368	down	Dynamin family
Msa0351870	group3_1	19336211	19336720	down	multicellular organism development
Msa0200420	group2_1	20460763	20464235	down	phosphatase 2c
Msa0191100	group2_1	6629957	6632549	down	Minor allergen Alt a
Msa0186510	group2_1	1230224	1234794	down	ATP-dependent zinc metalloprotease FTSH
Msa1019160	group7_1	40340862	40345339	down	Scavenger mRNA decapping enzyme C-term binding
Msa0879250	group6_1	21180302	21183981	down	Inositol oxygenase
Msa0366780	group3_1	61710902	61717506	down	Glutathione S-transferase
Msa0550070	group4_1	45492668	45496680	down	BTB POZ domain-containing protein
Msa0868820	group6_1	2643120	2644365	up	Germin-like protein subfamily 1 member
Msa0576180	group4_1	80259307	80261347	up	-
Msa0880750	group6_1	27615336	27616466	up	3-oxo-Delta(4,5)-steroid 5-beta-reductase-like
Msa1218520	group8_1	81182271	81183401	up	3-oxo-Delta(4,5)-steroid 5-beta-reductase-like
Msa0530710	group4_1	4774221	4774478	down	Cotton fibre expressed protein
Msa0721040	group5_1	17407899	17408263	down	Cinnamyl alcohol dehydrogenase
Msa1172990	group8_1	3185387	3189270	up	inactive receptor kinase
Msa0580220	group4_1	85279090	85280487	down	Vacuolar protein sorting-associated protein 62
Msa0574950	group4_1	78706344	78710688	down	alpha,alpha-trehalose-phosphate synthase
Msa0193380	group2_1	9208442	9211363	down	NAC domain-containing protein
Msa0374290	group3_1	73686949	73691350	down	Belongs to the aldehyde dehydrogenase family
Msa0538520	group4_1	17892400	17894127	up	Belongs to the peroxidase family. Classical plant (class III) peroxidase subfamily
Msa1173590	group8_1	4010651	4011433	up	-
Msa0222210	group2_1	71222216	71227040	down	VWA domain containing CoxE-like protein
Msa0385770	group3_1	89462809	89467379	down	ATP-dependent zinc metalloprotease FTSH
Msa0880250	group6_1	26766522	26771109	down	transcription factor
Msa0728950	group5_1	35312299	35314612	down	phosphatase 2c
Msa0536770	group4_1	14059113	14061379	up	Male sterility protein
Msa0869930	group6_1	4212078	4214550	up	isoform X1
Msa0042230	group1_1	72986505	72990108	down	Glutathione S-transferase
Msa0573030	group4_1	76062443	76072948	down	Belongs to the short-chain dehydrogenases reductases (SDR) family
Msa0199470	group2_1	18463445	18465589	down	Transcription factor
Msa0207120	group2_1	37502998	37504011	down
Msa0571480	group4_1	74110740	74113837	up	Tubulin is the major constituent of microtubules. It binds two moles of GTP, one at an exchangeable site on the beta chain and one at a non-exchangeable site on the alpha chain
Msa0535370	group4_1	11616652	11619397	down	Ribulose bisphosphate carboxylase oxygenase activase
Msa1024560	group7_1	53993677	53996108	up	GDSL esterase lipase
Msa0539690	group4_1	20860515	20865293	down	transcription factor
Msa1015720	group7_1	30123418	30128391	up	nitrite transporter
Msa0224440	group2_1	74352353	74352916	down	May be involved in both secretory and endocytic intracellular trafficking in the endosomal prevacuolar compartments
Msa0387180	group3_1	91088929	91090607	down	-
Msa0577150	group4_1	81332009	81338889	down	-
Msa1177540	group8_1	9924635	9929636	down	Putative S-adenosyl-L-methionine-dependent methyltransferase
Msa0571490	group4_1	74115705	74123097	down	Glutamate-cysteine ligase
Msa0735070	group5_1	50063104	50065097	up	Belongs to the class I-like SAM-binding methyltransferase superfamily. Cation-independent O- methyltransferase family
Msa0378170	group3_1	78897436	78900925	down	2-oxoisovalerate dehydrogenase subunit alpha
Msa1187900	group8_1	27869245	27871645	up	pectinesterase pectinesterase inhibitor
Msa0212360	group2_1	54459990	54461252	down	Belongs to the iron ascorbate-dependent oxidoreductase family
Msa0877420	group6_1	16821605	16822937	down	Dehydrogenase
Msa0880490	group6_1	27139742	27140629	down	HVA22-like protein
Msa1010740	group7_1	13926456	13933711	down	WD repeat-containing protein C2A9.03-like
Msa1010520	group7_1	13687333	13690846	up	Chitinase-like protein
Msa0039680	group1_1	69567718	69570795	up	Belongs to the peroxidase family. Classical plant (class III) peroxidase subfamily
Msa0369870	group3_1	67209285	67213358	up	WAT1-related protein
Msa0008720	group1_1	12630591	12634722	up	Amino acid permease
Msa1219890	group8_1	82825992	82828804	up	subtilisin-like
Msa1206810	group8_1	63925761	63930363	down	dual specificity protein phosphatase
Msa1206270	group8_1	63225319	63229199	down	Possible plasma membrane-binding motif in junctophilins, PIP-5-kinases and protein kinases.
Msa0901720	group6_1	98583644	98584097	up	phospholipase
Msa0575380	group4_1	79240517	79242557	up	-
Msa0725740	group5_1	25556975	25560784	down	E3 ubiquitin-protein ligase
Msa0014530	group1_1	23028091	23028889	up	Transcription factor
Msa0032270	group1_1	59286155	59299665	down	Barwin family
Msa0371510	group3_1	69671913	69678423	up	Belongs to the multicopper oxidase family
Msa0030440	group1_1	56810829	56811798	up	acid phosphatase
Msa0527950	group4_1	626570	630651	up	glutamine synthetase
Msa0578570	group4_1	83109378	83113340	down	carboxylase beta chain
Msa0227780	group2_1	79031925	79035161	up	L-ascorbate oxidase homolog
Msa0388010	group3_1	92116659	92120747	up	glutamine synthetase
Msa0378140	group3_1	78833849	78837336	down	2-oxoisovalerate dehydrogenase subunit alpha
Msa0213140	group2_1	55745413	55747314	down	Glutathione S-transferase
Msa0745250	group5_1	66469235	66475868	down	Coproporphyrinogen-III oxidase
Msa0194240	group2_1	10100162	10101041	up	Rhodanese-like domain-containing protein 19
Msa0189640	group2_1	5107943	5112944	up	UDP-glucosyltransferase family
Msa0881320	group6_1	28349266	28362547	up	UDP-glucosyltransferase family
Msa1206290	group8_1	63241148	63245021	down	Possible plasma membrane-binding motif in junctophilins, PIP-5-kinases and protein kinases.
Msa1173290	group8_1	3669919	3671043	up	BURP domain-containing protein
Msa0216740	group2_1	62963976	62966507	up	Receptor-like protein kinase THESEUS
Msa0870090	group6_1	4370670	4371671	up	Removal of H(2)O(2), oxidation of toxic reductants, biosynthesis and degradation of lignin, suberization, auxin catabolism, response to environmental stresses such as wounding, pathogen attack and oxidative stress
Msa0527740	group4_1	361801	362253	down	Zinc finger A20 and AN1 domain-containing stress-associated protein
Msa0557010	group4_1	55275274	55285155	up	phospholipase
Msa1203480	group8_1	57736379	57739741	down	salicylic acid-binding protein 2-like
Msa0388070	group3_1	92203637	92207728	up	glutamine synthetase
Msa0734940	group5_1	49870148	49872894	down	WRKY transcription factor
Msa0039460	group1_1	69075856	69077208	down	Heat Stress Transcription Factor
Msa0557330	group4_1	55640648	55643840	down	Belongs to the glycosyltransferase 2 family
Msa0353230	group3_1	23029602	23031489	down	Methyltransferase
Msa1206780	group8_1	63853170	63857835	down	dual specificity protein phosphatase
Msa0720340	group5_1	16281571	16283986	down	-
Msa1215950	group8_1	77413574	77425116	down	Belongs to the major facilitator superfamily. Sugar transporter (TC 2.A.1.1) family
Msa1172720	group8_1	2816960	2827025	down	reductase
Msa0570300	group4_1	72406747	72411301	down	-
Msa0893860	group6_1	78720116	78724659	up	Miraculin-like
Msa0013190	group1_1	20404363	20407571	down	Belongs to the protein kinase superfamily
Msa0209090	group2_1	45939193	45949331	down	Acyl-activating enzyme 17
Msa0895360	group6_1	83112270	83118325	down	dihydropyrimidine dehydrogenase
Msa0222340	group2_1	71553791	71558332	down	ABC transporter F family member
Msa0203110	group2_1	26740989	26747467	down	Aldehyde dehydrogenase family
Msa0351890	group3_1	19342881	19343654	down	multicellular organism development
Msa1219920	group8_1	82881785	82886211	down	RNA binding
Msa1012520	group7_1	17657891	17662378	up	Belongs to the actin family
Msa1194650	group8_1	41936212	41942611	down	Protein ZINC INDUCED
Msa0035740	group1_1	64084718	64090439	down	Pyruvate kinase
Msa0735030	group5_1	50021429	50024276	up	Belongs to the class I-like SAM-binding methyltransferase superfamily. Cation-independent O- methyltransferase family
Msa1172300	group8_1	2224417	2229545	down	-
Msa0035440	group1_1	63640786	63642627	up
Msa0736710	group5_1	53290544	53304271	down	Potassium channel
Msa0533520	group4_1	8534091	8535030	up	Germin-like protein subfamily 1 member
Msa0191020	group2_1	6554304	6554912	up	Late embryogenesis abundant protein
Msa0577160	group4_1	81344639	81351463	down	-
Msa0366810	group3_1	61768965	61771916	down	Glutathione S-transferase
Msa0744860	group5_1	65880461	65880685	up	cellular macromolecule catabolic process
Msa1032670	group7_1	67649479	67654877	down	WD repeat-containing protein C2A9.03-like
Msa0005840	group1_1	8650505	8651638	up	f-box protein
Msa0039710	group1_1	69609615	69612642	up	Carboxylesterase 1-like
Msa0568760	group4_1	70379393	70386463	up	Belongs to the glycosyltransferase 2 family. Plant cellulose synthase subfamily
Msa0741380	group5_1	61083010	61085805	up	Belongs to the GST superfamily
Msa0580730	group4_1	85936937	85938038	down	Major allergen Pru
Msa0546450	group4_1	38176558	38180697	down	RING finger and CHY zinc finger domain-containing protein
Msa0223190	group2_1	72728602	72731461	down	PGR5-like protein
Msa1218200	group8_1	80749972	80751075	down	Major allergen Pru
Msa1177030	group8_1	9362701	9368258	down	Common plant regulatory factor
Msa0369280	group3_1	66350140	66354862	down	Phosphoinositide phospholipase C
Msa0533510	group4_1	8522562	8523693	up	Germin-like protein subfamily 1 member
Msa0038350	group1_1	67787891	67791678	down	Belongs to the TUB family
Msa0367100	group3_1	62608641	62610965	down	Rare lipoprotein A (RlpA)-like double-psi beta-barrel
Msa0351050	group3_1	16842448	16849290	down	12-oxophytodienoate reductase
Msa0532890	group4_1	7459345	7462986	down	Prokaryotic RING finger family 4
Msa0534390	group4_1	9857759	9860473	up	Tubulin is the major constituent of microtubules. It binds two moles of GTP, one at an exchangeable site on the beta chain and one at a non-exchangeable site on the alpha chain
Msa0046390	group1_1	78544141	78545775	up	Belongs to the class I-like SAM-binding methyltransferase superfamily. Cation-independent O- methyltransferase family
Msa0900040	group6_1	95437519	95445072	down	Belongs to the major facilitator superfamily. Sugar transporter (TC 2.A.1.1) family
Msa1171640	group8_1	1464631	1468297	up	Ribulose bisphosphate carboxylase oxygenase activase
Msa1035200	group7_1	70968036	70971014	up	Omega-6 fatty acid desaturase, endoplasmic reticulum isozyme
Msa1011700	group7_1	16372531	16375609	up	Belongs to the heat shock protein 70 family
Msa1223620	group8_1	88114904	88116116	up	Voltage-dependent anion channel
Msa0383280	group3_1	86144215	86145581	down	RNA binding
Msa0893490	group6_1	77992222	77993323	down	Major allergen Pru
Msa0571570	group4_1	74272272	74276834	down	transcription factor
Msa0015930	group1_1	26132864	26136504	down	FAD binding domain of DNA photolyase
Msa1009300	group7_1	10594121	10596377	up
Msa0029230	group1_1	54474946	54477084	down	(cyclin-dependent kinase) inhibitor
Msa1182050	group8_1	16886508	16889256	down	Protein of unknown function (DUF760)
Msa0374140	group3_1	73369256	73373029	up	Inositol-3-phosphate
Msa1222070	group8_1	86264971	86265403	down
Msa0006150	group1_1	8919086	8923344	down	Belongs to the aldehyde dehydrogenase family
Msa1225380	group8_1	90727415	90729461	up	rhamnose biosynthetic enzyme
Msa1215750	group8_1	77081540	77092545	down	F-box LRR-repeat protein
Msa1036710	group7_1	73159525	73163297	down	Belongs to the actin-binding proteins ADF family
Msa0042200	group1_1	72943654	72967259	down	Ecotropic viral integration site 5 protein homolog
Msa1209860	group8_1	68490362	68494394	down	inactive poly ADP-ribose polymerase
Msa0031140	group1_1	57745383	57748672	up	metal-nicotianamine transporter
Msa0032390	group1_1	59458616	59461809	up	Belongs to the protein kinase superfamily. Ser Thr protein kinase family
Msa1042310	group7_1	80164950	80167739	down	uridine nucleosidase 1-like
Msa1008400	group7_1	8642837	8662184	down	Belongs to the UDP-glycosyltransferase family
Msa1023240	group7_1	50626451	50628047	down	Belongs to the GST superfamily
Msa1217340	group8_1	79583559	79583852	down	Monothiol
Msa0032130	group1_1	59092374	59095565	up	Belongs to the protein kinase superfamily. Ser Thr protein kinase family
Msa0379020	group3_1	79897987	79900091	down	Heavy-metal-associated domain
Msa0547200	group4_1	40029717	40032653	up	Belongs to the MIP aquaporin (TC 1.A.8) family
Msa1172890	group8_1	3095866	3096780	up	DNA-damage-repair toleration protein
Msa0551430	group4_1	47391326	47392900	up	Belongs to the ubiquitin-conjugating enzyme family
Msa1184780	group8_1	20904434	20910710	down	BON1-associated protein 2-like
Msa0012020	group1_1	18106860	18110854	down	TIFY 6B-like
Msa1217330	group8_1	79575794	79576087	down	Monothiol
Msa0026250	group1_1	50013116	50019989	down	LRR receptor-like serine threonine-protein kinase
Msa0556490	group4_1	54703485	54705820	down	Belongs to the iron ascorbate-dependent oxidoreductase family
Msa1027700	group7_1	60213348	60217075	up	UDP-galactose UDP-glucose transporter
Msa0347250	group3_1	8217257	8217817	up	21 kDa protein-like
Msa0379700	group3_1	81050579	81052724	down	Protein prenyltransferase alpha subunit repeat
Msa0217090	group2_1	63607092	63607373	up	Dehydration-responsive protein
Msa1224560	group8_1	89572913	89578813	down	Paired amphipathic helix protein
Msa1035550	group7_1	71366354	71369816	up	Dirigent proteins impart stereoselectivity on the phenoxy radical-coupling reaction, yielding optically active lignans from two molecules of coniferyl alcohol in the biosynthesis of lignans, flavonolignans, and alkaloids and thus plays a central role in plant secondary metabolism
Msa0031490	group1_1	58223703	58225789	down	f-box protein
Msa0721230	group5_1	17665781	17667783	down	Heat Stress Transcription Factor
Msa0032830	group1_1	59967093	59973467	down	Pre-mRNA-splicing factor
Msa1208830	group8_1	67141616	67142352	up	High-affinity nitrate transporter
Msa0003660	group1_1	6230146	6234016	down	Belongs to the major facilitator superfamily. Sugar transporter (TC 2.A.1.1) family
Msa0561250	group4_1	60752443	60754644	down	Encoded by
Msa1208910	group8_1	67262410	67263146	up	High-affinity nitrate transporter
Msa0200120	group2_1	19720570	19721500	down	Major allergen Pru
Msa1022840	group7_1	49775712	49779112	down	Alpha-aminoadipic semialdehyde
Msa1023640	group7_1	51713793	51714261	up
Msa0006030	group1_1	8812901	8813830	down	LURP-one-related
Msa1209190	group8_1	67606227	67610251	down	inactive poly ADP-ribose polymerase
Msa0734280	group5_1	48032565	48034688	down	zinc finger CCCH domain-containing protein
Msa0746400	group5_1	68556760	68562595	down	Paired amphipathic helix protein
Msa1010500	group7_1	13680234	13680683	up	Chitinase-like protein
Msa0191450	group2_1	7080343	7080783	up	60S ribosomal Protein
Msa0735250	group5_1	50383009	50384225	up	Belongs to the peroxidase family. Classical plant (class III) peroxidase subfamily
Msa0195560	group2_1	12391284	12396050	up	Belongs to the major facilitator superfamily. Sugar transporter (TC 2.A.1.1) family
Msa0565680	group4_1	66550848	66559053	down	LRR receptor-like serine threonine-protein kinase
Msa0875640	group6_1	12296290	12300899	up	protein trichome birefringence-like 19
Msa0008590	group1_1	12365632	12375704	down	L-arabinokinase-like
Msa1042730	group7_1	80965475	80973073	down	RING-H2 zinc finger domain
Msa0564630	group4_1	65318682	65321315	up	Tubulin is the major constituent of microtubules. It binds two moles of GTP, one at an exchangeable site on the beta chain and one at a non-exchangeable site on the alpha chain
Msa0876230	group6_1	14050443	14052294	down	LOB domain-containing protein
Msa0561450	group4_1	60965833	60966633	up	The light-harvesting complex (LHC) functions as a light receptor, it captures and delivers excitation energy to photosystems with which it is closely associated
Msa1176320	group8_1	8315080	8315457	up	calcium-binding protein
Msa0191550	group2_1	7168053	7168493	up	60S ribosomal Protein
Msa0381470	group3_1	83640308	83652979	down	Belongs to the class-IV pyridoxal-phosphate-dependent aminotransferase family
Msa0743300	group5_1	63463003	63470815	up	glycerophosphoryl diester phosphodiesterase
Msa0554250	group4_1	51508306	51513232	down	Serine threonine-protein kinase
Msa1182030	group8_1	16872461	16875461	up	Belongs to the glycosyl hydrolase 17 family
Msa0026680	group1_1	50628782	50631090	down	isoform X1
Msa0896630	group6_1	86898224	86902549	down	Eukaryotic peptide chain release factor subunit
Msa0196880	group2_1	14462195	14465200	down	WRKY transcription factor
Msa1012800	group7_1	18231400	18234029	down	Omega-hydroxypalmitate O-feruloyl
Msa0204240	group2_1	29172789	29179701	down	CBL-interacting serine threonine-protein kinase
Msa1222690	group8_1	86999626	87002723	down	galactinol--sucrose galactosyltransferase
Msa0721590	group5_1	18379518	18385233	down	Belongs to the multi antimicrobial extrusion (MATE) (TC 2.A.66.1) family
Msa1027020	group7_1	59227136	59228998	up	Calcium-binding protein CML42-like
Msa0557850	group4_1	56344421	56347728	up	Pistil-specific extensin-like protein
Msa0735750	group5_1	51435472	51438975	down	Mitochondrial calcium uniporter
Msa0571090	group4_1	73582277	73585411	down	HVA22-like protein
Msa0213160	group2_1	55761379	55766705	down	Glutathione S-transferase
Msa0369710	group3_1	67026539	67027362	down
Msa0543660	group4_1	30245631	30247422	up	Catalyzes xyloglucan endohydrolysis (XEH) and or endotransglycosylation (XET). Cleaves and religates xyloglucan polymers, an essential constituent of the primary cell wall, and thereby participates in cell wall construction of growing tissues
Msa0191080	group2_1	6594811	6598416	down	PLAC8 family
Msa0022260	group1_1	41590721	41594549	up	Belongs to the actin family
Msa0211440	group2_1	52713192	52717407	up	Belongs to the iron ascorbate-dependent oxidoreductase family
Msa0374780	group3_1	74304794	74307963	down	proline-rich receptor-like protein kinase
Msa0044780	group1_1	76373080	76375138	down	DNL zinc finger
Msa1039450	group7_1	76690224	76692932	down	Serine threonine-protein phosphatase
Msa0189110	group2_1	4417586	4424238	down	T-complex protein 11
Msa0014990	group1_1	24121235	24122962	up	60S ribosomal protein L11-like
Msa1029840	group7_1	63349733	63356430	up	subtilisin-like protease
Msa0740120	group5_1	58933327	58938493	down	Broad-Complex, Tramtrack and Bric a brac
Msa0560440	group4_1	59734947	59742399	down	isoform X1
Msa0350690	group3_1	15971957	15982167	up	Dirigent proteins impart stereoselectivity on the phenoxy radical-coupling reaction, yielding optically active lignans from two molecules of coniferyl alcohol in the biosynthesis of lignans, flavonolignans, and alkaloids and thus plays a central role in plant secondary metabolism
Msa0347320	group3_1	8309058	8313061	up	Belongs to the glycosyl hydrolase 5 (cellulase A) family
Msa0198540	group2_1	17149993	17157034	down	Belongs to the 3-hydroxyisobutyrate dehydrogenase family
Msa0366050	group3_1	60484468	60486523	down	Belongs to the peroxidase family. Classical plant (class III) peroxidase subfamily
Msa1207480	group8_1	64922012	64929751	up	14 kDa proline-rich protein DC2.15-like
Msa0729840	group5_1	37810152	37814491	down	Agenet domain
Msa0532650	group4_1	6948726	6950135	up	UPF0481 protein At3g47200-like
Msa0897810	group6_1	90196815	90199660	up	transposition, RNA-mediated
Msa1195580	group8_1	43729511	43730851	down	Protein ZINC INDUCED
Msa1218190	group8_1	80739166	80740212	down	Major allergen Pru
Msa0732500	group5_1	44900755	44904569	down	Reversible hydration of carbon dioxide
Msa0007870	group1_1	11243993	11245660	up	Belongs to the peroxidase family. Classical plant (class III) peroxidase subfamily
Msa1180810	group8_1	15049155	15051587	up	Belongs to the Casparian strip membrane proteins (CASP) family
Msa0200770	group2_1	21081369	21083147	up	Fasciclin-like arabinogalactan protein
Msa0029590	group1_1	54935201	54939591	down	Belongs to the glycosyltransferase 2 family
Msa0713190	group5_1	5208314	5209718	down	zinc-finger of the FCS-type, C2-C2
Msa0383350	group3_1	86249734	86251971	down	Nucleoredoxin
Msa0221130	group2_1	69732899	69735494	down
Msa1010590	group7_1	13808594	13811444	down	reductase
Msa0033750	group1_1	61470943	61471431	up	Protein of unknown function, DUF538
Msa0575470	group4_1	79346894	79356369	down	Eukaryotic peptide chain release factor GTP-binding
Msa1032630	group7_1	67592959	67599041	down	DUF4210
Msa1223540	group8_1	88043013	88044235	up	Voltage-dependent anion channel
Msa0551280	group4_1	47281523	47283096	up	Belongs to the ubiquitin-conjugating enzyme family
Msa0714470	group5_1	7112400	7114911	down	Belongs to the cytochrome P450 family
Msa0535160	group4_1	11225296	11239068	down	P5CS plays a key role in proline biosynthesis, leading to osmoregulation in plants
Msa0551380	group4_1	47357042	47358612	up	Belongs to the ubiquitin-conjugating enzyme family
Msa0733090	group5_1	46054723	46058036	down	Serine--glyoxylate
Msa0033970	group1_1	61852294	61854335	down	WRKY transcription factor
Msa0733040	group5_1	45923098	45931693	down	Histidine phosphatase superfamily (branch 1)
Msa0355600	group3_1	30284421	30286934	down	Thioredoxin-like 1-2, chloroplastic
Msa1204190	group8_1	59705918	59707047	down	Early nodulin-93-like
Msa0558620	group4_1	57573210	57575005	up	PB1 domain
Msa0046230	group1_1	78257743	78264089	up	Belongs to the chalcone isomerase family
Msa0045840	group1_1	77817064	77822262	up	Belongs to the chalcone isomerase family
Msa1011710	group7_1	16445744	16447467	up	Belongs to the Casparian strip membrane proteins (CASP) family
Msa1198050	group8_1	49357384	49360369	up	UDP-glycosyltransferase 91A1-like
Msa0880910	group6_1	27760231	27764891	up	Belongs to the chalcone isomerase family
Msa0357250	group3_1	38591488	38597271	down	f-box protein
Msa0551360	group4_1	47332714	47334288	up	Belongs to the ubiquitin-conjugating enzyme family
Msa1204160	group8_1	59675964	59677084	down	Early nodulin-93-like
Msa0546370	group4_1	38031131	38035786	down	Pheophorbide A oxygenase
Msa1038800	group7_1	75790670	75796681	down	BONZAI 3-like
Msa0210470	group2_1	50574092	50578570	down	Cyclic pyranopterin monophosphate synthase
Msa0555800	group4_1	53828305	53830208	up	Protein of unknown function, DUF538
Msa0382520	group3_1	85157179	85159791	down	Protein of unknown function (DUF4050)
Msa0010340	group1_1	15550487	15552893	down	Mediates both low-affinity uptake and efflux of sugar across the membrane
Msa0575950	group4_1	79945917	79950043	down	Potassium transporter
Msa0186900	group2_1	1655741	1657069	up	WD domain, G-beta repeat
Msa0715050	group5_1	7919117	7920426	down	12-oxophytodienoate reductase
Msa0387490	group3_1	91420316	91423972	down	Haloacid dehalogenase-like hydrolase
Msa0005150	group1_1	7618672	7622381	down	Protein REVERSION-TO-ETHYLENE SENSITIVITY1-like
Msa0551470	group4_1	47441033	47442605	up	Belongs to the ubiquitin-conjugating enzyme family
Msa0580350	group4_1	85399678	85412541	up	lipid transfer-like protein
Msa1224170	group8_1	88924837	88930423	down
Msa0713760	group5_1	6163280	6164101	up	inactive receptor kinase
Msa0353240	group3_1	23042097	23042309	up
Msa0376640	group3_1	76749522	76752400	down	Belongs to the yippee family
Msa0544010	group4_1	31869744	31873706	up	( )-delta-cadinene synthase
Msa0197050	group2_1	14687663	14693731	up	strubbelig-receptor family
Msa0216370	group2_1	62164096	62166421	down	Stem-specific protein
Msa0542230	group4_1	26330514	26333866	up	UDP-D-apiose UDP-D-xylose synthase
Msa1024710	group7_1	54459007	54467763	down	Acyl-coenzyme A oxidase 4
Msa1224490	group8_1	89439761	89444067	down	Belongs to the thiolase family
Msa0559770	group4_1	58904827	58909925	down	Methylmalonate-semialdehyde dehydrogenase
Msa0047410	group1_1	80196220	80200649	down	Serine threonine-protein kinase
Msa1007270	group7_1	6677295	6682333	up	Rare lipoprotein A (RlpA)-like double-psi beta-barrel
Msa0713130	group5_1	5030018	5031417	down	zinc-finger of the FCS-type, C2-C2
Msa0021310	group1_1	37754798	37766490	down	Type I inositol 1,4,5-trisphosphate 5-phosphatase
Msa0883870	group6_1	36029612	36030763	up	Citrate-binding protein-like
Msa0388820	group3_1	93305818	93305997	up	Arabinogalactan peptide
Msa0711920	group5_1	3780014	3782273	down	acyl-activating enzyme 1
Msa1224120	group8_1	88841914	88847847	down	lysine-specific demethylase
Msa0046200	group1_1	78243240	78247901	up	Belongs to the chalcone isomerase family
Msa1181010	group8_1	15274986	15277207	up	Belongs to the MIP aquaporin (TC 1.A.8) family
Msa0006590	group1_1	9549121	9549621	up	14 kDa proline-rich protein
Msa1220340	group8_1	83479722	83485022	up	Cytokinin dehydrogenase
Msa0880170	group6_1	26529293	26535611	down	Belongs to the universal ribosomal protein uL1 family
Msa0542660	group4_1	27926025	27928215	up	GPI-anchored protein
Msa0566860	group4_1	68060828	68062375	up	60S acidic ribosomal protein
Msa0716080	group5_1	9431147	9437368	down	Repeated motif present between transmembrane helices in cystinosin, yeast ERS1p, mannose-P-dolichol utilization defect 1, and other hypothetical proteins.
Msa0720310	group5_1	16248319	16249593	down	transcription factor
Msa0369830	group3_1	67162368	67166208	up	lysM domain-containing GPI-anchored protein
Msa0037730	group1_1	66847165	66848579	down	glutathione
Msa1176180	group8_1	8232214	8234350	up	Cytochrome p450
Msa0550980	group4_1	46566234	46569598	up	fructose-bisphosphate aldolase
Msa0363090	group3_1	55226984	55232400	up	Serine--glyoxylate
Msa0878410	group6_1	19315268	19318523	down	2-aminoethanethiol
Msa0191060	group2_1	6581449	6581838	down	Zinc finger protein CONSTANS-like
Msa1203940	group8_1	59348088	59350122	up	Late embryogenesis abundant protein
Msa0222370	group2_1	71630291	71631770	down	transcription factor
Msa0732050	group5_1	43951973	43955625	down	belongs to the protein kinase superfamily
Msa0561280	group4_1	60777473	60779514	down	Encoded by
Msa1008380	group7_1	8626861	8629166	down	Belongs to the UDP-glycosyltransferase family
Msa0544650	group4_1	33526270	33526715	up
Msa0367160	group3_1	62710207	62714252	up	Leucine rich repeat N-terminal domain
Msa0562000	group4_1	61650523	61653691	up	Polygalacturonase
Msa0736630	group5_1	53206883	53211853	up
Msa0744420	group5_1	65191057	65192631	up	glucan endo-13-beta-glucosidase
Msa0548130	group4_1	41840790	41843629	down	Belongs to the heat shock protein 70 family
Msa0712930	group5_1	4834371	4835800	down	Ganglioside-induced differentiation-associated protein
Msa0734950	group5_1	49893830	49895059	down	WRKY transcription factor
Msa0200080	group2_1	19659804	19660820	up	Major allergen Pru
Msa0731980	group5_1	43817602	43818549	up	Phosphate-induced protein 1 conserved region
Msa0186260	group2_1	955566	957216	down	-
Msa0219620	group2_1	67331863	67337068	down	Belongs to the multi antimicrobial extrusion (MATE) (TC 2.A.66.1) family
Msa0742200	group5_1	62021442	62023804	up	Cytochrome p450
Msa0030270	group1_1	56365106	56368370	up	Aux IAA proteins are short-lived transcriptional factors that function as repressors of early auxin response genes at low auxin concentrations
Msa0191320	group2_1	6948105	6952834	down	Sphingosine kinase
Msa0530700	group4_1	4761581	4764138	down	Glyoxalase/Bleomycin resistance protein/Dioxygenase superfamily
Msa0376430	group3_1	76533920	76535638	down	Calcineurin B-like protein
Msa0709820	group5_1	946089	947230	down	-
Msa1032440	group7_1	67343026	67346552	down	Belongs to the multi antimicrobial extrusion (MATE) (TC 2.A.66.1) family
Msa0037480	group1_1	66501536	66504051	up	synthase
Msa1188630	group8_1	29041890	29045184	up	Methyladenine glycosylase
Msa0733410	group5_1	46661230	46662109	up
Msa1021500	group7_1	45898528	45902207	up	-
Msa0738300	group5_1	56051203	56053967	down	deaminase
Msa0529030	group4_1	2017191	2020690	up	Targeting protein for Xklp2 (TPX2)
Msa0217080	group2_1	63601487	63605527	up	Dehydration-responsive protein
Msa0385150	group3_1	88669304	88673331	up	Endoglucanase
Msa0213530	group2_1	56645118	56649493	down	Belongs to the cytochrome P450 family
Msa0006640	group1_1	9634583	9638433	down	-
Msa0383840	group3_1	86856578	86859156	down	Glyco_18
Msa0721060	group5_1	17450893	17453301	down	Cinnamyl alcohol dehydrogenase
Msa1211920	group8_1	71694149	71709775	up	amine oxidase
Msa1188340	group8_1	28550392	28555153	up	Belongs to the peptidase A1 family
Msa0729900	group5_1	37869384	37870355	up
Msa0034310	group1_1	62255405	62257689	up	Haloacid dehalogenase-like hydrolase
Msa0045810	group1_1	77802551	77807209	up	Belongs to the chalcone isomerase family
Msa0223800	group2_1	73453814	73464502	down	Electron transfer flavoprotein-ubiquinone oxidoreductase
Msa0891920	group6_1	68565331	68570745	down	transcriptional co-repressor
Msa0721150	group5_1	17579457	17584415	down	Belongs to the UDP-glycosyltransferase family
Msa1023250	group7_1	50633631	50634779	down	Belongs to the GST superfamily
Msa0187150	group2_1	1860110	1872513	down	12-oxophytodienoate reductase
Msa0044060	group1_1	75528719	75531107	up	Replication factor A protein 3
Msa0383820	group3_1	86827854	86829327	down	Glyco_18
Msa0374840	group3_1	74378124	74382135	down	Protein STAY-GREEN LIKE
Msa0897490	group6_1	89851857	89856574	down	Belongs to the multi antimicrobial extrusion (MATE) (TC 2.A.66.1) family
Msa0219790	group2_1	67646164	67646904	up	Cysteine-rich repeat secretory protein
Msa0872670	group6_1	8239945	8243847	up	Lamin-like protein
Msa0894460	group6_1	80202765	80204368	down	Belongs to the helicase family
Msa0542630	group4_1	27838088	27840278	up	GPI-anchored protein
Msa0209080	group2_1	45876758	45880821	down	Protein Dr1 homolog
Msa1210180	group8_1	68947606	68948732	up	Gibberellin regulated protein
Msa0185840	group2_1	71471	72292	up	inactive receptor kinase
Msa0363180	group3_1	55358379	55363851	up	Serine--glyoxylate
Msa0199900	group2_1	19322599	19337873	down	Serine threonine-protein phosphatase 4 regulatory subunit
Msa0710250	group5_1	2243658	2250347	down	inactive poly ADP-ribose polymerase
Msa1020950	group7_1	45015316	45016166	down	Cyclin-dependent kinase inhibitor
Msa1216600	group8_1	78402025	78405427	up	amine oxidase
Msa0010430	group1_1	15734474	15736860	down	Mediates both low-affinity uptake and efflux of sugar across the membrane
Msa0361540	group3_1	52162994	52163800	down	elongation of fatty acids protein
Msa1019750	group7_1	41889588	41893003	up
Msa0717600	group5_1	11479773	11481740	down
Msa1008450	group7_1	8850191	8852710	down	Belongs to the UDP-glycosyltransferase family
Msa0217130	group2_1	63706981	63709623	up	Dehydration-responsive protein
Msa1195650	group8_1	43840046	43844490	down	Protein ZINC INDUCED
Msa0560770	group4_1	60052679	60053347	up	Vacuolar iron transporter homolog
Msa0210020	group2_1	49747477	49748895	down	Belongs to the UDP-glycosyltransferase family
Msa1210070	group8_1	68731379	68733497	down	transcription factor
Msa1013350	group7_1	19797640	19798632	up	Ribonucleoside-diphosphate reductase small
Msa0367090	group3_1	62598257	62600513	down	Rare lipoprotein A (RlpA)-like double-psi beta-barrel
Msa0733450	group5_1	46736496	46743499	down	Membrane protein of ER
Msa1206840	group8_1	63961714	63971853	up	ethylene-responsive transcription factor
Msa0012620	group1_1	18982569	18986845	down	alpha,alpha-trehalose-phosphate synthase
Msa0878810	group6_1	20271620	20292866	down	Lysosomal beta
Msa1216590	group8_1	78342805	78361180	up	amine oxidase
Msa0712320	group5_1	4162530	4162838	up	Inactive receptor kinase
Msa0744100	group5_1	64780562	64783948	up	heat shock
Msa0544060	group4_1	31973706	31975539	up
Msa0018110	group1_1	30223829	30225244	down	3-oxo-Delta(4,5)-steroid 5-beta-reductase-like
Msa0217100	group2_1	63624486	63630412	up	Dehydration-responsive protein
Msa0893840	group6_1	78704618	78705256	down	Miraculin-like
Msa0868840	group6_1	2653387	2654232	up	Germin-like protein subfamily 1 member
Msa1191760	group8_1	36544006	36546304	up	Belongs to the multicopper oxidase family
Msa0563990	group4_1	64461988	64463376	down	Belongs to the UDP-glycosyltransferase family
Msa0217160	group2_1	63739025	63741667	up	Dehydration-responsive protein
Msa0220970	group2_1	69502851	69505661	down
Msa0730240	group5_1	38619084	38638647	up	endonuclease
Msa0552180	group4_1	48639106	48640434	up	3-oxo-Delta(4,5)-steroid 5-beta-reductase-like
Msa0554660	group4_1	52111290	52118187	up	beta-glucosidase activity
Msa0195850	group2_1	12799618	12804465	up	glutamine synthetase
Msa0215480	group2_1	60749503	60753529	down	Encoded by
Msa0580850	group4_1	86126269	86133713	down	Dehydrogenase
Msa0189920	group2_1	5371054	5372223	down	RING-H2 finger protein
Msa0713680	group5_1	6000249	6001604	up	RING-type E3 ubiquitin transferase
Msa1029620	group7_1	63123786	63130907	down	Belongs to the UDP-glycosyltransferase family
Msa0187310	group2_1	2022785	2023468	up	Late embryogenesis abundant protein
Msa0024710	group1_1	47402772	47404746	up	Belongs to the eukaryotic ribosomal protein P1 P2 family
Msa0388980	group3_1	93535787	93539620	down	Belongs to the ubiquitin-conjugating enzyme family
Msa1203870	group8_1	59085897	59088144	down	Remorin, C-terminal region
Msa1041200	group7_1	78782427	78783415	down	Indole-3-acetic acid-induced protein
Msa0196550	group2_1	13745364	13750497	up	GPI-anchored protein At1g61900-like
Msa0741030	group5_1	60262726	60262983	up
Msa0384870	group3_1	88292300	88296937	up	WAT1-related protein
Msa0219280	group2_1	66805564	66808345	down	NAC domain-containing protein
Msa0744090	group5_1	64751113	64754456	up	heat shock
Msa0212580	group2_1	54745991	54746478	down
Msa0719270	group5_1	14308411	14313238	up	-
Msa0553750	group4_1	51005704	51008686	up	-
Msa1006030	group7_1	4626624	4630780	up	PQQ-like domain
Msa1196490	group8_1	45825738	45827824	down	F-box kelch-repeat protein
Msa1215580	group8_1	76866560	76868473	up	-
Msa0356450	group3_1	35405211	35406335	down	transcription factor
Msa0743870	group5_1	64335682	64336896	down	2-alkenal reductase (NADP( )-dependent)-like
Msa0375100	group3_1	74697180	74701193	down	Protein STAY-GREEN LIKE
Msa1206690	group8_1	63793096	63800935	up	ethylene-responsive transcription factor
Msa0223040	group2_1	72511102	72513465	up	Fusaric acid resistance protein-like
Msa0716890	group5_1	10483107	10489148	up	beta-galactosidase
Msa0211620	group2_1	53122778	53125974	down	Nuclear transcription factor Y subunit
Msa1183240	group8_1	18480040	18481245	up	Alpha/beta hydrolase family
Msa0219800	group2_1	67661990	67662854	up	Blue copper
Msa1212700	group8_1	72682588	72687898	up	Glucan endo-1,3-beta-glucosidase-like protein
Msa0374520	group3_1	73970015	73975702	up	Metal transporter
Msa0720150	group5_1	16088896	16090125	up	-
Msa0385610	group3_1	89185116	89191267	down	Nucleoredoxin
Msa0548410	group4_1	42443223	42445105	down	ENTH domain
Msa1008370	group7_1	8570394	8578746	down	Belongs to the UDP-glycosyltransferase family
Msa0578960	group4_1	83642142	83645628	up	Inorganic phosphate transporter
Msa0892640	group6_1	73118425	73124469	up	DEAD-box ATP-dependent RNA helicase
Msa1007100	group7_1	6510414	6511856	up	UDP-glucose 6-dehydrogenase
Msa1012810	group7_1	18238048	18239009	up	Pollen proteins Ole e I like
Msa0888520	group6_1	53145882	53149793	up	The light-harvesting complex (LHC) functions as a light receptor, it captures and delivers excitation energy to photosystems with which it is closely associated
Msa0379680	group3_1	81044588	81050426	down	Protein prenyltransferase alpha subunit repeat
Msa0215460	group2_1	60701218	60705151	up	transcription factor
Msa0207680	group2_1	40311679	40314171	up	3-ketoacyl-CoA synthase
Msa0374650	group3_1	74078741	74084443	up	Metal transporter
Msa0882730	group6_1	32123980	32137999	down	Belongs to the class-I pyridine nucleotide-disulfide oxidoreductase family
Msa0350880	group3_1	16308682	16311980	down	Protein EARLY RESPONSIVE TO DEHYDRATION 15-like
Msa0223430	group2_1	72991896	73000508	down	Xanthine dehydrogenase
Msa0555490	group4_1	53484606	53486697	up	60S ribosomal protein L11-like
Msa1038530	group7_1	75429383	75435668	down	Protein of unknown function (DUF1517)
Msa0558860	group4_1	57875987	57877658	up	60s ribosomal protein
Msa0383260	group3_1	86094923	86095794	down	Basic leucine zipper
Msa1218760	group8_1	81387675	81388217	up	Dirigent proteins impart stereoselectivity on the phenoxy radical-coupling reaction, yielding optically active lignans from two molecules of coniferyl alcohol in the biosynthesis of lignans, flavonolignans, and alkaloids and thus plays a central role in plant secondary metabolism
Msa0578600	group4_1	83142439	83144840	down	NYN domain
Msa0726490	group5_1	27492462	27495727	up	Protein of unknown function, DUF538
Msa1172940	group8_1	3157876	3164158	down	Protein of unknown function (DUF1517)
Msa1023280	group7_1	50643169	50644476	down	Belongs to the GST superfamily
Msa0185930	group2_1	549928	550533	up	transcription factor
Msa0037020	group1_1	65914053	65914456	up
Msa0538650	group4_1	18126313	18127058	up
Msa0217710	group2_1	64674846	64676578	up	Early nodulin-like protein
Msa1040760	group7_1	78227296	78239010	up	Short-chain dehydrogenase reductase
Msa0364520	group3_1	57669062	57675160	down	Amino acid permease
Msa0558240	group4_1	56842904	56847678	down	Protein of unknown function (DUF1218)
Msa0033170	group1_1	60483322	60485127	down	histidine-containing phosphotransfer protein
Msa0223450	group2_1	73005675	73008730	up	1-acyl-sn-glycerol-3-phosphate acyltransferase
Msa0718480	group5_1	12717811	12723993	down	Diacylglycerol O-acyltransferase
Msa0548570	group4_1	42699671	42705244	down	ATP-dependent zinc metalloprotease FTSH
Msa0740550	group5_1	59550032	59554516	down	SNF1-related protein kinase regulatory
Msa0869580	group6_1	3782792	3783271	up	-
Msa0544480	group4_1	33077182	33079135	up	Fasciclin-like arabinogalactan protein
Msa0741000	group5_1	60228248	60228505	up
Msa1211810	group8_1	71533396	71535828	down	transcription factor
Msa1194630	group8_1	41910322	41919902	down	Protein ZINC INDUCED
Msa0738150	group5_1	55843269	55845389	down	Belongs to the helicase family
Msa0582040	group4_1	87629153	87634902	down	Protein of unknown function (DUF1218)
Msa1212920	group8_1	72959617	72965067	up	Glucan endo-1,3-beta-glucosidase-like protein
Msa0225820	group2_1	76023000	76025065	up	Belongs to the iron ascorbate-dependent oxidoreductase family
Msa0227210	group2_1	77954280	77956345	up	Belongs to the iron ascorbate-dependent oxidoreductase family
Msa0558830	group4_1	57845424	57847095	up	60s ribosomal protein
Msa0895440	group6_1	83353955	83365373	down	Monoglyceride lipase-like
Msa0225910	group2_1	76271838	76284601	up	Removal of H(2)O(2), oxidation of toxic reductants, biosynthesis and degradation of lignin, suberization, auxin catabolism, response to environmental stresses such as wounding, pathogen attack and oxidative stress
Msa0207690	group2_1	40326511	40329022	up	3-ketoacyl-CoA synthase
Msa1218950	group8_1	81645747	81650156	up	Cell wall vacuolar inhibitor of fructosidase
Msa0030700	group1_1	57098957	57103876	up	AT-hook motif nuclear-localized protein
Msa0364010	group3_1	56680745	56684201	down	RbcX protein
Msa0553280	group4_1	50214223	50230613	up	Belongs to the glycosyl hydrolase 17 family
Msa1211600	group8_1	71306235	71313323	down	Dehydrogenase
Msa0543740	group4_1	30708469	30710499	up	Belongs to the peroxidase family. Classical plant (class III) peroxidase subfamily
Msa1025450	group7_1	56011305	56013408	down	DNA-binding domain in plant proteins such as APETALA2 and EREBPs
Msa0735140	group5_1	50167046	50177997	up	Belongs to the peroxidase family. Classical plant (class III) peroxidase subfamily
Msa0577130	group4_1	81298114	81298435	up
Msa0886370	group6_1	44732780	44737587	up	Belongs to the peroxidase family. Classical plant (class III) peroxidase subfamily
Msa1015060	group7_1	26175090	26181541	down	monodehydroascorbate reductase, cytoplasmic isoform 2
Msa0041790	group1_1	72311712	72317001	down	Belongs to the NPH3 family
Msa0882360	group6_1	31466749	31468222	down	transcription factor
Msa1023860	group7_1	52081907	52083942	down	Belongs to the mitochondrial carrier (TC 2.A.29) family
Msa0897680	group6_1	90060872	90063480	up	transposition, RNA-mediated
Msa0003080	group1_1	5553591	5556843	up	WAT1-related protein
Msa0559870	group4_1	59045022	59046443	up	Costars family
Msa0371440	group3_1	69591712	69594438	down	two-component response regulator
Msa0879930	group6_1	22837273	22841398	up	AT-hook motif nuclear-localized protein
Msa1215330	group8_1	76565214	76567121	up	-
Msa0195760	group2_1	12685372	12692663	down	F-box LRR-repeat protein
Msa0532730	group4_1	7282631	7284823	up	Belongs to the Orn Lys Arg decarboxylase class-II family. SpeA subfamily
Msa1015670	group7_1	29899143	29916426	down	Vacuolar protein sorting-associated protein
Msa0879420	group6_1	21798020	21803049	up	DNA recombination
Msa0200820	group2_1	21178737	21182784	down	Beta-L-arabinofuranosidase, GH127
Msa0572910	group4_1	75963597	75966501	up	nephrocystin-3-like
Msa1219090	group8_1	81828978	81834425	down	Alkaline neutral invertase
Msa1225590	group8_1	91046028	91048516	down	xanthine dehydrogenase
Msa0553210	group4_1	50147835	50149977	up	Belongs to the ubiquitin-conjugating enzyme family
Msa0876750	group6_1	15127375	15136523	down	-
Msa0740840	group5_1	60067292	60073036	down	CRT-like, chloroquine-resistance transporter-like
Msa0006600	group1_1	9560766	9560990	up	14 kDa proline-rich protein
Msa1028900	group7_1	62097600	62099539	down	Tyrosine-protein phosphatase
Msa0726030	group5_1	26207868	26209280	down	NAC transcription factor
Msa0717350	group5_1	11145581	11147623	up	GDP-mannose 4,6 dehydratase
Msa0038850	group1_1	68327720	68343715	down	Belongs to the glycosyl hydrolase 28 family
Msa1039700	group7_1	76922729	76930806	down	f-box protein
Msa1173680	group8_1	4225910	4227316	down	F-box LRR-repeat protein
Msa0880920	group6_1	27768158	27770776	up	Belongs to the chalcone isomerase family
Msa0216170	group2_1	61871522	61872473	down	Belongs to the DEFL family
Msa0046340	group1_1	78426175	78427533	down	ABC transporter G family member
Msa0540100	group4_1	21640741	21643823	up	No apical meristem (NAM) protein
Msa0899730	group6_1	95070238	95076464	down	chlorophyll(ide) b reductase NYC1
Msa0559790	group4_1	58968344	58970683	down	glutamine amidotransferase
Msa0217110	group2_1	63677134	63680535	up	Dehydration-responsive protein
Msa1006160	group7_1	4836196	4840960	down	2-aminoethanethiol dioxygenase-like
Msa1215730	group8_1	77037787	77038392	up	Triphosphate tunel metalloenzyme
Msa0575880	group4_1	79818306	79819430	up	ABC transporter I family member
Msa0346330	group3_1	6702823	6707450	down	catalytic domain of ctd-like phosphatases
Msa0902630	group6_1	101206754	101221455	down	Vacuolar protein sorting-associated protein
Msa0531550	group4_1	5725864	5728449	down	Belongs to the mitochondrial carrier (TC 2.A.29) family
Msa0570160	group4_1	72265462	72266293	down	-
Msa0343400	group3_1	1484816	1488239	down	phosphatase 2c
Msa0207990	group2_1	41249930	41254743	up	Plays an essential role in chain termination during de novo fatty acid synthesis
Msa0902620	group6_1	101157184	101173345	down	Vacuolar protein sorting-associated protein
Msa1223990	group8_1	88623438	88625683	up	Auxin-induced in root cultures protein
Msa0004150	group1_1	6607497	6612416	up	zinc finger
Msa1203970	group8_1	59383786	59388111	up	caffeoyl-CoA O-methyltransferase
Msa1193650	group8_1	40082136	40085820	up	Reversible hydration of carbon dioxide
Msa0223780	group2_1	73441643	73444074	up	Salt tolerance protein-like
Msa0189990	group2_1	5428846	5429217	down
Msa1026640	group7_1	58842609	58845700	down	Cinnamyl alcohol dehydrogenase
Msa0718230	group5_1	12413871	12428082	down	Transporter
Msa0387830	group3_1	91926771	91929005	down	Zinc finger protein CONSTANS-like
Msa0023590	group1_1	45001686	45004574	down	Myb/SANT-like DNA-binding domain
Msa0566030	group4_1	66994782	66998502	up	Neprosin
Msa0343800	group3_1	2245454	2249863	up	Cell wall vacuolar inhibitor of fructosidase
Msa0384700	group3_1	87991748	87993688	down	Belongs to the multi antimicrobial extrusion (MATE) (TC 2.A.66.1) family
Msa0032820	group1_1	59943203	59946292	down	Hypoxia induced protein conserved region
Msa0872470	group6_1	8003333	8011088	down	Cytosolic domain of 10TM putative phosphate transporter
Msa0387230	group3_1	91133955	91135653	down	Protein of unknown function (DUF3339)
Msa0207900	group2_1	40808193	40812013	up	Plays an essential role in chain termination during de novo fatty acid synthesis
Msa0209360	group2_1	46995762	46998268	up	3-ketoacyl-CoA synthase
Msa0568280	group4_1	69906176	69908341	down	-
Msa0368290	group3_1	64772507	64773095	up	GTPase activator activity
Msa0557480	group4_1	55899689	55910268	down	Cytochrome p450
Msa1011270	group7_1	15298007	15301091	up	Belongs to the heat shock protein 70 family
Msa0007390	group1_1	10612615	10619588	down	RING finger and CHY zinc finger domain-containing protein
Msa0721260	group5_1	17711822	17715373	up	Thaumatin family
Msa0377770	group3_1	78414593	78419337	up	Probably inactive leucine-rich repeat receptor-like protein kinase
Msa0540140	group4_1	21736855	21739938	up	No apical meristem (NAM) protein
Msa1010730	group7_1	13913805	13917334	up	Probably inactive leucine-rich repeat receptor-like protein kinase
Msa1022270	group7_1	48263152	48265780	down	isoform X1
Msa0217310	group2_1	64134405	64150758	down	Core histone H2A/H2B/H3/H4
Msa0573740	group4_1	77005906	77009006	down	pectinesterase
Msa1026050	group7_1	57530467	57533213	up	LURP-one-related
Msa0202210	group2_1	24390509	24398314	down	beta-galactosidase activity
Msa0037330	group1_1	66333061	66337019	up	Belongs to the sterol desaturase family
Msa1191510	group8_1	36066741	36070205	down	AP2-like ethylene-responsive transcription factor
Msa0185860	group2_1	193484	196934	down	AP2-like ethylene-responsive transcription factor
Msa0356550	group3_1	35909275	35911259	up	Calmodulin
Msa1011260	group7_1	15279955	15283020	up	Belongs to the heat shock protein 70 family
Msa1030320	group7_1	64346889	64356036	down	Belongs to the multi antimicrobial extrusion (MATE) (TC 2.A.66.1) family
Msa0535740	group4_1	12167440	12173431	down	2-oxoisovalerate dehydrogenase subunit beta
Msa1223960	group8_1	88584674	88587008	up	Auxin-induced in root cultures protein
Msa1211420	group8_1	71091212	71094968	up	HPP family
Msa1192670	group8_1	38604050	38605931	up	Thaumatin-like protein
Msa1003890	group7_1	974089	977899	down	Belongs to the major facilitator superfamily. Sugar transporter (TC 2.A.1.1) family
Msa0040690	group1_1	70970332	70972479	up	Belongs to the universal ribosomal protein uS8 family
Msa1184790	group8_1	20915787	20916338	down	BON1-associated protein 2-like
Msa1224840	group8_1	89941090	89944843	up	Neprosin
Msa0032280	group1_1	59301162	59301659	down	Pathogenesis-related protein
Msa0544640	group4_1	33520878	33526219	up	-
Msa0868520	group6_1	2113239	2115073	up	RuBisCO catalyzes two reactions the carboxylation of D- ribulose 1,5-bisphosphate, the primary event in carbon dioxide fixation, as well as the oxidative fragmentation of the pentose substrate. Both reactions occur simultaneously and in competition at the same active site
Msa1034690	group7_1	70245784	70251609	down	galactinol--sucrose galactosyltransferase
Msa0549920	group4_1	45175815	45179882	up	UDP-D-xylose L-fucose alpha-1,3-D-xylosyltransferase
Msa0207420	group2_1	38440253	38456373	down	Vacuolar protein sorting-associated protein
Msa0570460	group4_1	72613971	72617180	up	Belongs to the multicopper oxidase family
Msa0544030	group4_1	31880391	31883134	up	( )-delta-cadinene synthase
Msa0896370	group6_1	86435125	86441177	down	Beta-amylase
Msa0715870	group5_1	9126420	9126905	up	Domain of unknown function (DUF4228)
Msa0569320	group4_1	71196585	71198150	up	Pentatricopeptide repeat-containing protein
Msa0564100	group4_1	64580126	64582780	up	Adenosylhomocysteinase
Msa0746640	group5_1	69039597	69042947	up	Non-specific lipid transfer protein GPI-anchored
Msa0029100	group1_1	54260032	54276922	down	HUA2-like protein
Msa0207530	group2_1	39500477	39504296	up	Plays an essential role in chain termination during de novo fatty acid synthesis
Msa1203910	group8_1	59232953	59235429	down	Remorin, C-terminal region
Msa1039420	group7_1	76627370	76632740	down
Msa1031020	group7_1	65295493	65299335	up	Belongs to the protein kinase superfamily
Msa0002730	group1_1	4944233	4948572	down	-
Msa0370620	group3_1	68512714	68532818	up	Belongs to the major facilitator superfamily. Sugar transporter (TC 2.A.1.1) family
Msa1198480	group8_1	50098449	50107358	down	anthranilate phosphoribosyltransferase
Msa0902640	group6_1	101275521	101283927	down	Vacuolar protein sorting-associated protein
Msa0021800	group1_1	39407196	39408296	down	Ribulose bisphosphate carboxylase oxygenase activase
Msa1201540	group8_1	54691872	54694732	up	Tetratricopeptide repeat
Msa0376930	group3_1	77257147	77258178	up	Belongs to the glycosyltransferase 8 family
Msa1175230	group8_1	6524247	6524423	up	DVL family
Msa0552570	group4_1	49245823	49249497	up	Delta(24)-sterol
Msa0572590	group4_1	75469760	75473495	up	KAT8 regulatory NSL complex subunit
Msa1223490	group8_1	88002565	88006942	up	L-ascorbate oxidase homolog
Msa1031490	group7_1	66161252	66163649	down	Thioredoxin-like 1-1
Msa0868510	group6_1	2109793	2111099	up	RuBisCO catalyzes two reactions the carboxylation of D- ribulose 1,5-bisphosphate, the primary event in carbon dioxide fixation, as well as the oxidative fragmentation of the pentose substrate. Both reactions occur simultaneously and in competition at the same active site
Msa0037760	group1_1	66903630	66904196	down	ZINC FINGER protein
Msa0532240	group4_1	6264570	6268015	down	Stores iron in a soluble, non-toxic, readily available form. Important for iron homeostasis. Iron is taken up in the ferrous form and deposited as ferric hydroxides after oxidation
Msa0199610	group2_1	18808854	18811080	down	WRKY transcription factor
Msa0882070	group6_1	30724204	30727045	down	transcription factor
Msa1171060	group8_1	553714	557929	down	Abhydrolase domain-containing protein
Msa0709730	group5_1	876345	876908	up	60S ribosome subunit biogenesis protein NIP7 homolog
Msa0540620	group4_1	23220168	23225003	up	Pectinesterase
Msa0382030	group3_1	84503126	84506248	up	-
Msa0714830	group5_1	7642790	7643176	up	RALF-like 34
Msa0573010	group4_1	76031408	76035385	up	Belongs to the heat shock protein 70 family
Msa0016510	group1_1	27295942	27298668	down	Cinnamyl alcohol dehydrogenase
Msa1029820	group7_1	63324381	63330639	up	subtilisin-like protease
Msa0871880	group6_1	7080882	7092942	down	2-methylene-furan-3-one reductase-like
Msa0883640	group6_1	35115384	35117404	up	Cytochrome p450
Msa1034490	group7_1	69994855	69996198	up	-
Msa0353270	group3_1	23126242	23131290	down	Methyltransferase
Msa0022900	group1_1	43213111	43215954	up	Belongs to the peroxidase family. Classical plant (class III) peroxidase subfamily
Msa0368780	group3_1	65640879	65645464	down	Phosphoinositide phospholipase C
Msa0373270	group3_1	72298299	72300979	down	CTD small phosphatase-like protein
Msa0228390	group2_1	80320999	80324747	down	Belongs to the yippee family
Msa0228210	group2_1	79898238	79901985	down	Belongs to the yippee family
Msa0717030	group5_1	10590657	10598815	up	Belongs to the peroxidase family. Classical plant (class III) peroxidase subfamily
Msa0044890	group1_1	76554449	76557680	up	mediator of RNA polymerase II transcription subunit
Msa0552890	group4_1	49599363	49607531	up	Belongs to the multicopper oxidase family
Msa0573090	group4_1	76134363	76138338	up	Belongs to the heat shock protein 70 family
Msa0539080	group4_1	19432230	19432865	up	Agamous-like MADS-box protein
Msa1201780	group8_1	55054230	55056091	up	chalcone-flavanone isomerase family protein
Msa1028660	group7_1	61763137	61765677	down	wall-associated receptor kinase-like
Msa1012710	group7_1	18144552	18147096	down	Omega-hydroxypalmitate O-feruloyl
Msa0011200	group1_1	16879626	16882425	up	Amino acid permease
Msa0045310	group1_1	77181471	77184223	down	malate transporter
Msa0368090	group3_1	64233325	64238552	down	Lipase 3 N-terminal region
Msa0009750	group1_1	14595258	14598689	down	phosphatase 2c
Msa1031010	group7_1	65280169	65284125	up	Belongs to the protein kinase superfamily
Msa1211230	group8_1	70783304	70786406	up	HPP family
Msa0745160	group5_1	66265134	66267795	up	phenylalanine
Msa0361510	group3_1	52105260	52110983	up	Belongs to the peptidase A1 family
Msa1190820	group8_1	34091151	34091960	up	metallothionein-like protein
Msa0015020	group1_1	24151316	24152208	up	Benzyl alcohol
Msa0382460	group3_1	85022675	85030360	up	Clathrin assembly protein
Msa0892110	group6_1	70453576	70457728	down	Sorbitol dehydrogenase-like
Msa0718270	group5_1	12469811	12474910	down	Belongs to the major facilitator superfamily. Sugar transporter (TC 2.A.1.1) family
Msa0716980	group5_1	10557911	10559863	up	Belongs to the peroxidase family. Classical plant (class III) peroxidase subfamily
Msa0580170	group4_1	85231183	85234385	up	NAC domain-containing protein
Msa0544740	group4_1	33647031	33651790	up	Fasciclin-like arabinogalactan protein
Msa0226360	group2_1	76859632	76861615	up	Embryo-specific protein 3, (ATS3)
Msa0025150	group1_1	48160467	48165318	down	Alcohol dehydrogenase transcription factor Myb/SANT-like
Msa1013420	group7_1	19978804	19979496	up	structural constituent of ribosome
Msa0375660	group3_1	75435871	75436916	up	Basic blue protein-like
Msa0874730	group6_1	10541052	10544560	up	Alpha-1,4-glucan-protein synthase (UDP-forming)
Msa1210990	group8_1	70356773	70359049	down	two-component response regulator
Msa0033830	group1_1	61642906	61643847	up
Msa1037490	group7_1	74115001	74120183	down	Protein MEI2-like 4 isoform X1
Msa1003700	group7_1	764805	770783	down	Belongs to the major facilitator superfamily. Sugar transporter (TC 2.A.1.1) family
Msa0217260	group2_1	64040814	64044416	up	synthase
Msa1003660	group7_1	737552	743530	down	Belongs to the major facilitator superfamily. Sugar transporter (TC 2.A.1.1) family
Msa1213440	group8_1	73578310	73582784	up	Serine threonine-protein kinase
Msa0541430	group4_1	25292564	25295209	up	UDP-glucosyltransferase family
Msa1203780	group8_1	58779677	58781045	up	Acetyltransferase
Msa0384050	group3_1	87115562	87120143	down	Xylulose kinase-like
Msa0747230	group5_1	70879874	70887571	down	Respiratory burst
Msa1033320	group7_1	68357488	68364167	up	transcription factor
Msa1171720	group8_1	1643254	1646220	down	inactive poly ADP-ribose polymerase
Msa1018760	group7_1	39350641	39352710	up	Auxin-induced in root cultures protein
Msa1011590	group7_1	16178913	16183624	up	ACT domain-containing protein
Msa0574700	group4_1	78380558	78386465	up	Protein PLANT CADMIUM RESISTANCE
Msa0186670	group2_1	1455122	1455562	up	MFP1 attachment factor
Msa0882780	group6_1	32280301	32281743	up	Belongs to the UDP-glycosyltransferase family
Msa0868500	group6_1	2106489	2108338	up	RuBisCO catalyzes two reactions the carboxylation of D- ribulose 1,5-bisphosphate, the primary event in carbon dioxide fixation, as well as the oxidative fragmentation of the pentose substrate. Both reactions occur simultaneously and in competition at the same active site
Msa0033780	group1_1	61571171	61573715	up	Endoglucanase
Msa1211750	group8_1	71478963	71481288	down	Converts alpha-aldose to the beta-anomer
Msa0215670	group2_1	61074787	61078536	down	Belongs to the yippee family
Msa1214600	group8_1	75327063	75328824	up	Belongs to the peroxidase family. Classical plant (class III) peroxidase subfamily
Msa0902670	group6_1	101364124	101373539	down	Vacuolar protein sorting-associated protein
Msa0026210	group1_1	49945918	49947959	up	Belongs to the universal ribosomal protein uS12 family
Msa0568110	group4_1	69697520	69700762	up	Belongs to the multicopper oxidase family
Msa0198150	group2_1	16758022	16762874	up	Endoglucanase
Msa0720480	group5_1	16519439	16521037	up
Msa0206050	group2_1	34129052	34135053	up	-
Msa0011700	group1_1	17610093	17615447	up	WAT1-related protein
Msa0386290	group3_1	90072098	90078382	up	Belongs to the major facilitator superfamily. Sugar transporter (TC 2.A.1.1) family
Msa0217490	group2_1	64318742	64321440	up	transcription factor
Msa0722180	group5_1	19386783	19389705	up	Non-catalytic subunit
Msa0562530	group4_1	62459802	62460242	up	40S ribosomal protein
Msa1025470	group7_1	56030073	56032759	up	Macrophage migration inhibitory
Msa0188970	group2_1	4204511	4210206	down	Family of unknown function (DUF716)
Msa0203990	group2_1	28771551	28774480	up	Pectinesterase
Msa0580100	group4_1	85144872	85145460	up	GTPase activator activity
Msa0878800	group6_1	20264837	20269094	down	Lysosomal beta glucosidase-like
Msa1201890	group8_1	55171009	55172213	up	lactoylglutathione
Msa1218910	group8_1	81603099	81609875	down	gal1,galk
Msa1214990	group8_1	75984388	75985006	up	Plastocyanin-like domain
Msa0720980	group5_1	17345576	17347457	down	Dehydrogenase
Msa0001810	group1_1	3529787	3532412	down	Adagio protein
Msa0019930	group1_1	34873735	34874727	up	Ribonucleoside-diphosphate reductase small
Msa1214710	group8_1	75443121	75446369	down	EIN3-binding F-box protein
Msa1037360	group7_1	73933731	73942009	down	Belongs to the ABC transporter superfamily. ABCG family. PDR (TC 3.A.1.205) subfamily
Msa0736890	group5_1	53572732	53576248	up	Belongs to the glycosyl hydrolase 17 family
Msa0345130	group3_1	4249821	4259781	down	Cysteine-rich receptor-like protein kinase
Msa0527860	group4_1	539523	542048	up	Belongs to the peptidase A1 family
Msa1210900	group8_1	70214965	70216070	up	Gibberellin regulated protein
Msa0036690	group1_1	65352540	65354739	down	transcription factor
Msa0714640	group5_1	7321174	7329317	up	Belongs to the UDP-glycosyltransferase family
Msa1221440	group8_1	85026092	85031900	down	Xylose isomerase
Msa0728270	group5_1	32792598	32796630	down	Belongs to the iron ascorbate-dependent oxidoreductase family
Msa0728370	group5_1	32973408	32977440	down	Belongs to the iron ascorbate-dependent oxidoreductase family
Msa0728550	group5_1	33260281	33264313	down	Belongs to the iron ascorbate-dependent oxidoreductase family
Msa0187820	group2_1	2579784	2581261	up	Protein ASPARTIC PROTEASE IN GUARD CELL
Msa0719040	group5_1	13596129	13598353	up	Protein of unknown function (DUF1218)
Msa1170800	group8_1	123009	126597	down	Histidine kinase
Msa0029130	group1_1	54321061	54324850	down	BTB POZ and MATH domain-containing protein
Msa1184910	group8_1	21108110	21111788	down	f-box protein
Msa0879470	group6_1	21921783	21929119	up	Inositol-3-phosphate
Msa0382710	group3_1	85461121	85462732	up	-
Msa0046190	group1_1	78237356	78239973	up	Belongs to the chalcone isomerase family
Msa0574910	group4_1	78664596	78667222	down	Adagio protein
Msa0036610	group1_1	65207490	65209688	down	transcription factor
Msa1221760	group8_1	85648728	85654796	down	Xylose isomerase
Msa0370050	group3_1	67475859	67479326	up	Auxin transporter-like protein
Msa0219810	group2_1	67663273	67666193	up	transcription factor
Msa0572950	group4_1	76000219	76003434	up	Belongs to the heat shock protein 70 family
Msa1176560	group8_1	8628145	8630911	down	-
Msa0192890	group2_1	8682160	8685992	down	Belongs to the TPP enzyme family
Msa1176120	group8_1	8024447	8025757	down	Homeobox-leucine zipper protein
Msa0194230	group2_1	10092645	10095473	up	Belongs to the MIP aquaporin (TC 1.A.8) family
Msa0377480	group3_1	77934919	77940106	up	inactive receptor kinase
Msa0188380	group2_1	3554425	3557098	up	protein At3g15000, mitochondrial-like
Msa0868640	group6_1	2323332	2329014	down	Belongs to the 3-beta-HSD family
Msa0046020	group1_1	78036872	78040956	up	Transketolase
Msa0343080	group3_1	1094745	1095137	up	RALF-like 34
Msa0902740	group6_1	102519492	102522165	up	structural constituent of ribosome
Msa0384010	group3_1	87072991	87079097	up	Amino acid permease
Msa0375330	group3_1	75029188	75034878	down	Cysteine desulfurase 2
Msa1021520	group7_1	45926212	45928425	up	60S ribosomal protein
Msa0551940	group4_1	48299614	48301510	down	Senescence-associated protein
Msa0224790	group2_1	74745136	74752136	down	Belongs to the SKP1 family
Msa1183630	group8_1	18913398	18916012	up	Nucleoside diphosphate kinase
Msa0384970	group3_1	88438490	88442680	down	Abhydrolase domain-containing protein
Msa0527810	group4_1	463430	465210	up	Necessary for protein translocation in the endoplasmic reticulum
Msa0364230	group3_1	56972090	56973214	up	RNA-binding protein
Msa0902680	group6_1	101410204	101425847	down	Vacuolar protein sorting-associated protein
Msa0215780	group2_1	61199757	61200838	down	-
Msa0224840	group2_1	74809896	74818944	down	transcription factor
Msa0005110	group1_1	7590611	7591589	down	LURP-one-related
Msa0198210	group2_1	16798078	16802821	up	Endoglucanase
Msa1220060	group8_1	83066231	83071622	up	Stress responsive A/B Barrel Domain
Msa1198100	group8_1	49462436	49462717	up
Msa0902610	group6_1	101081148	101096994	down	Vacuolar protein sorting-associated protein
Msa0373250	group3_1	72287429	72290655	down	REF SRPP-like protein
Msa0186480	group2_1	1159415	1160380	up	Arabidopsis protein of unknown function
Msa0017600	group1_1	29344379	29347916	down	Ubiquitin-binding WIYLD domain
Msa0538490	group4_1	17854552	17855949	up	Non-specific serine threonine protein kinase
Msa1214780	group8_1	75557844	75561405	down	EIN3-binding F-box protein
Msa1036190	group7_1	72346360	72355982	down	Heat Stress Transcription Factor
Msa0886790	group6_1	46879498	46883028	down
Msa0553060	group4_1	49837720	49842822	down	EF-hand, calcium binding motif
Msa0712120	group5_1	3954115	3954678	up	Late embryogenesis abundant protein
Msa0713700	group5_1	6024438	6025778	up	Galactomannan galactosyltransferase
Msa0000410	group1_1	1524424	1525172	up	Pollen-specific protein
Msa0562470	group4_1	62397715	62406814	up	Purple acid phosphatase
Msa0343020	group3_1	1051309	1054773	up	Serine threonine-protein kinase
Msa0193870	group2_1	9732836	9733012	down	-
Msa1003760	group7_1	826564	832449	down	Belongs to the major facilitator superfamily. Sugar transporter (TC 2.A.1.1) family
Msa0868110	group6_1	1600001	1600960	down	-
Msa0368310	group3_1	64862286	64865893	down	proline-rich receptor-like protein kinase
Msa1186110	group8_1	24067503	24074193	down	Ring finger
Msa0031860	group1_1	58695585	58698351	down	-
Msa0374600	group3_1	74052561	74059662	up	beta-galactosidase
Msa0348830	group3_1	11662162	11664339	up	40S ribosomal protein
Msa0561110	group4_1	60551568	60557940	up	Belongs to the oxygen-dependent FAD-linked oxidoreductase family
Msa0374470	group3_1	73941004	73948105	up	beta-galactosidase
Msa1177290	group8_1	9649122	9649681	up	Protein of unknown function (DUF3339)
Msa0577670	group4_1	82002755	82005532	up	Nuclear transport factor
Msa1009440	group7_1	10880323	10884496	up	cobra-like protein
Msa1183210	group8_1	18433789	18435254	up	Alpha/beta hydrolase family
Msa0199350	group2_1	18278739	18280965	down	WRKY transcription factor
Msa1039800	group7_1	77104298	77105498	down	GATA transcription factor
Msa0554970	group4_1	52709242	52714876	down	Acyl-coenzyme A oxidase
Msa0007940	group1_1	11358128	11359760	down	RNA binding
Msa1172460	group8_1	2487498	2488354	up	Belongs to the peroxidase family. Classical plant (class III) peroxidase subfamily
Msa0202560	group2_1	25001858	25004571	down	-
Msa0372950	group3_1	71824154	71826959	up	Adenosylhomocysteinase
Msa0343760	group3_1	2204987	2211799	down	gal1,galk
Msa0578410	group4_1	82951214	82957492	down	Glycoprotein 3-alpha-l-fucosyltransferase
Msa0388330	group3_1	92752755	92754905	up
Msa0712040	group5_1	3885349	3888074	up	Belongs to the ubiquitin-conjugating enzyme family
Msa0004010	group1_1	6484884	6486891	down	-
Msa1036750	group7_1	73193869	73194765	up	protein import into mitochondrial matrix
Msa0384900	group3_1	88320683	88325862	down	transposition, RNA-mediated
Msa0894070	group6_1	79169825	79173747	down	(-)-germacrene D synthase-like
Msa0731900	group5_1	43495654	43496604	up	Phosphate-induced protein 1 conserved region
Msa0005570	group1_1	8226310	8227464	up	Belongs to the universal ribosomal protein uL14 family
Msa0869410	group6_1	3549224	3550171	up
Msa0371190	group3_1	69297704	69303430	up	Nucleobase-ascorbate transporter
Msa1222540	group8_1	86782553	86784561	down	f-box protein
Msa1193670	group8_1	40097149	40106257	up	Reversible hydration of carbon dioxide
Msa1188130	group8_1	28180882	28186222	down	transcription factor
Msa0216210	group2_1	61937297	61938833	down
Msa0719960	group5_1	15635872	15653379	down	Indole-3-acetaldehyde oxidase-like
Msa0384590	group3_1	87834330	87836440	down	transcription factor
Msa0220090	group2_1	68251185	68252675	up	Anthocyanin
Msa0894020	group6_1	79028754	79032696	down	(-)-germacrene D synthase-like
Msa1220570	group8_1	83751377	83752598	down	Homeobox-leucine zipper protein
Msa0347660	group3_1	8851387	8854042	up	GPI-anchored protein
Msa1036730	group7_1	73180616	73182855	down	Myb-related protein
Msa0891700	group6_1	67751726	67759331	up	Putative S-adenosyl-L-methionine-dependent methyltransferase
Msa0188740	group2_1	3937806	3940915	up	Elongation factor
Msa0007850	group1_1	11226435	11229927	down	ZINC FINGER protein
Msa0886800	group6_1	46886792	46894454	up	Removal of H(2)O(2), oxidation of toxic reductants, biosynthesis and degradation of lignin, suberization, auxin catabolism, response to environmental stresses such as wounding, pathogen attack and oxidative stress. These functions might be dependent on each isozyme isoform in each plant tissue
Msa0219360	group2_1	66917541	66920189	up	glucuronoxylan glucuronosyltransferase
Msa0577760	group4_1	82073411	82076185	up	Nuclear transport factor
Msa1016510	group7_1	33267500	33268702	down	BEST Arabidopsis thaliana protein match is
Msa1032680	group7_1	67672798	67676769	up	Probably inactive leucine-rich repeat receptor-like protein kinase
Msa1042130	group7_1	79885739	79888873	down	f-box protein
Msa1205170	group8_1	61301300	61302969	up
Msa0190020	group2_1	5464684	5466285	up	DnaJ molecular chaperone homology domain
Msa0738860	group5_1	56916004	56917223	down	Cold and drought-regulated protein
Msa1225840	group8_1	91397817	91403135	up	Amino acid permease
Msa0873940	group6_1	9572903	9574854	up	Transferase family
Msa0735510	group5_1	50850240	50855775	down	B3 domain-containing
Msa0538620	group4_1	18074081	18079174	down	quinone oxidoreductase
Msa0194260	group2_1	10142751	10153952	down	Belongs to the MIP aquaporin (TC 1.A.8) family
Msa1183020	group8_1	18188551	18189963	up	Belongs to the UDP-glycosyltransferase family
Msa0565620	group4_1	66492060	66494134	up	Cyclic phosphodiesterase-like
Msa0186560	group2_1	1272256	1279287	up	L-ascorbate oxidase homolog
Msa1176410	group8_1	8479771	8480037	up	-
Msa1221290	group8_1	84853063	84854726	down	Catalyzes xyloglucan endohydrolysis (XEH) and or endotransglycosylation (XET). Cleaves and religates xyloglucan polymers, an essential constituent of the primary cell wall, and thereby participates in cell wall construction of growing tissues
Msa1184810	group8_1	20938694	20945568	up	Homeobox-leucine zipper protein ANTHOCYANINLESS
Msa0573430	group4_1	76621060	76622933	down	transcription, DNA-templated
Msa1173430	group8_1	3834969	3840178	up	inactive receptor kinase
Msa0565720	group4_1	66592250	66592651	down
Msa0731500	group5_1	42406221	42412627	up	Encoded by
Msa1016060	group7_1	31603148	31607942	down	Kelch repeat-containing protein At3g27220-like
Msa1204940	group8_1	60818024	60821209	up	Belongs to the peroxidase family. Classical plant (class III) peroxidase subfamily
Msa1180820	group8_1	15053838	15055259	up	This protein promotes the GTP-dependent binding of aminoacyl-tRNA to the A-site of ribosomes during protein biosynthesis
Msa0726420	group5_1	27391563	27394091	down	eukaryotic translation initiation factor
Msa0207400	group2_1	38275044	38288810	down	Vacuolar protein sorting-associated protein
Msa1030670	group7_1	64871806	64873267	up
Msa0371290	group3_1	69435266	69442254	down	executer 1
Msa1213840	group8_1	74048495	74050471	up	Belongs to the glycosyl hydrolase 17 family
Msa0223080	group2_1	72560515	72561517	down	Histone H2A
Msa0192780	group2_1	8608546	8608776	down
Msa0369320	group3_1	66385647	66387298	down	Phosphoinositide phospholipase C
Msa0035650	group1_1	63925861	63927858	up	Belongs to the cytochrome P450 family
Msa1193930	group8_1	40817126	40825525	up	DNA recombination
Msa0040360	group1_1	70516727	70525648	up	Belongs to the cytochrome P450 family
Msa0742690	group5_1	62654490	62657957	up	GDP-L-galactose phosphorylase
Msa0731880	group5_1	43473998	43475038	up	Phosphate-induced protein 1 conserved region
Msa1180390	group8_1	14338720	14345651	up	This protein promotes the GTP-dependent binding of aminoacyl-tRNA to the A-site of ribosomes during protein biosynthesis
Msa0384090	group3_1	87181865	87185820	down	Belongs to the protein kinase superfamily. Ser Thr protein kinase family
Msa0896560	group6_1	86738034	86740886	down	Belongs to the heat shock protein 70 family
Msa0201440	group2_1	22900157	22901092	up	Belongs to the glycosyl hydrolase 18 family
Msa0576370	group4_1	80450690	80452246	up	Protein PLANT CADMIUM RESISTANCE 2-like
Msa1016500	group7_1	33233006	33234208	down	BEST Arabidopsis thaliana protein match is
Msa0537340	group4_1	15611433	15614928	down	Belongs to the cytochrome P450 family
Msa0013470	group1_1	20828161	20833184	up	ZINC FINGER protein
Msa1210120	group8_1	68885082	68886282	down	Converts alpha-aldose to the beta-anomer
Msa1008620	group7_1	9137400	9137738	down
Msa0731870	group5_1	43470402	43473016	up	Phosphate-induced protein 1 conserved region
Msa1206100	group8_1	62898478	62910908	down	ATP-dependent serine protease that mediates the selective degradation of misfolded and unassembled polypeptides in the peroxisomal matrix. Necessary for type 2 peroxisome targeting signal (PTS2)-containing protein processing and facilitates peroxisome matrix protein import
Msa1204990	group8_1	60992141	60995314	up	Belongs to the peroxidase family. Classical plant (class III) peroxidase subfamily
Msa0713900	group5_1	6379698	6384636	up	Mitochondrial outer membrane protein porin
Msa0871660	group6_1	6598125	6602255	up	Converts alpha-aldose to the beta-anomer
Msa0030130	group1_1	56105615	56111875	up	Putative S-adenosyl-L-methionine-dependent methyltransferase
Msa0347340	group3_1	8344604	8346043	down	Leucine-rich repeat receptor-like protein kinase
Msa0024650	group1_1	47314807	47319098	up	GDSL esterase lipase
Msa1198450	group8_1	50003955	50009344	down	-
Msa0370530	group3_1	68346789	68351969	down	WD repeat-containing protein
Msa0214150	group2_1	58565675	58575907	down	LRR receptor-like serine threonine-protein kinase
Msa0193690	group2_1	9500613	9503900	up	LRR receptor-like serine threonine-protein kinase
Msa0712130	group5_1	3955592	3958469	up	GDSL esterase lipase
Msa0873880	group6_1	9504008	9505375	up	Transferase family
Msa0027130	group1_1	51405602	51409464	up	Belongs to the protein kinase superfamily. Ser Thr protein kinase family
Msa0342660	group3_1	572642	574132	up	Anthocyanin
Msa0548090	group4_1	41783125	41788096	down	-
Msa0028920	group1_1	54034436	54036223	up	Lipolytic acyl hydrolase (LAH)
Msa1175360	group8_1	6667601	6672240	down	calcium-binding protein
Msa0200700	group2_1	21015859	21019920	up	Glycosyl transferase family 2
Msa0902650	group6_1	101298101	101300400	down	Vacuolar protein sorting-associated protein
Msa1035220	group7_1	70982028	70983269	up	-
Msa0042010	group1_1	72577315	72583656	down	alpha-L-fucosidase
Msa1031660	group7_1	66373465	66378572	up	YTH domain family protein
Msa0581370	group4_1	86755084	86757053	down	Catalyzes xyloglucan endohydrolysis (XEH) and or endotransglycosylation (XET). Cleaves and religates xyloglucan polymers, an essential constituent of the primary cell wall, and thereby participates in cell wall construction of growing tissues
Msa0029300	group1_1	54593591	54599831	down	AMP-binding enzyme
Msa0883770	group6_1	35530181	35535524	up	Belongs to the cytochrome P450 family
Msa0046450	group1_1	78600769	78615813	down
Msa0046430	group1_1	78589806	78592202	up	Belongs to the cytochrome P450 family
Msa0578560	group4_1	83105121	83108919	down	DJ-1/PfpI family
Msa0731990	group5_1	43823511	43824551	up	Phosphate-induced protein 1 conserved region
Msa0871990	group6_1	7341370	7342083	down	RIBOSOMAL protein
Msa0042510	group1_1	73397031	73399609	up	Belongs to the eukaryotic ribosomal protein eL13 family
Msa0562260	group4_1	61933726	61956046	down	Protein NRT1 PTR FAMILY
Msa1006880	group7_1	5873348	5874370	down	Zinc-finger homeodomain protein
Msa0206060	group2_1	34363908	34365920	up	-
Msa0873030	group6_1	8655533	8657320	down	Belongs to the UDP-glycosyltransferase family
Msa0580860	group4_1	86134953	86136094	down	Belongs to the peptidase C1 family
Msa0218720	group2_1	66058216	66061996	up	histone deacetylase
Msa1031230	group7_1	65712789	65719538	down	acetate--CoA ligase ACS, chloroplastic
Msa1219800	group8_1	82706828	82707789	down
Msa0038280	group1_1	67678433	67682735	up	PAP2 superfamily C-terminal
Msa0709500	group5_1	672989	674706	up	Small nuclear ribonucleoprotein
Msa0715680	group5_1	8767432	8769914	down	Thioredoxin-like protein HCF164
Msa0370490	group3_1	68291224	68292483	up	Pollen-specific protein
Msa0029540	group1_1	54829017	54830169	down	Autophagy-related protein
Msa0024430	group1_1	46869342	46874536	up	Pre-mRNA-processing-splicing factor 8
Msa0374560	group3_1	74019969	74024891	up	beta-galactosidase
Msa0556010	group4_1	54007108	54013380	up	Methyltransferase
Msa0578460	group4_1	83026880	83033220	down	Glycoprotein 3-alpha-l-fucosyltransferase
Msa0725920	group5_1	26022200	26024489	up	at-exp1,atexp1,atexpa1,athexp alpha 1.2,exp1,expa1
Msa0732940	group5_1	45710184	45720154	down	MADS-box transcription factor
Msa0724670	group5_1	23491783	23499889	down	Protein NRT1 PTR FAMILY 4.6-like
Msa0385730	group3_1	89418639	89425676	up	L-ascorbate oxidase homolog
Msa1007040	group7_1	6344410	6351500	down	vacuolar amino acid transporter
Msa1019270	group7_1	40708152	40710857	up	Belongs to the glycosyl hydrolase 17 family
Msa0042910	group1_1	73835492	73841155	down	Repressor of RNA polymerase III transcription
Msa1039220	group7_1	76347069	76350336	up	Protein AUXIN RESPONSE
Msa0207360	group2_1	38138465	38154386	down	Vacuolar protein sorting-associated protein
Msa0369780	group3_1	67081679	67086132	down	Haloacid dehalogenase-like hydrolase
Msa0038360	group1_1	67814763	67818285	up	Trihelix transcription factor
Msa1035700	group7_1	71659552	71661012	up	Lipolytic acyl hydrolase (LAH)
Msa0902730	group6_1	102515116	102515820	up	structural constituent of ribosome
Msa0870170	group6_1	4461944	4463892	up	Zinc-dependent metalloprotease
Msa0734250	group5_1	47972932	47979180	up	Phosphoinositide phospholipase C
Msa0532590	group4_1	6782999	6790453	up	Auxin transporter-like protein
Msa0569380	group4_1	71229068	71230791	down	NAC domain-containing protein
Msa0388290	group3_1	92711404	92717145	down	Repressor of RNA polymerase III transcription
Msa0553160	group4_1	50058945	50076511	down	Belongs to the class-III pyridoxal-phosphate-dependent aminotransferase family
Msa0376420	group3_1	76522098	76529527	down	Dipeptidyl peptidase
Msa1173230	group8_1	3491144	3493141	up	Belongs to the cytochrome P450 family
Msa0003680	group1_1	6257844	6259263	down	4-hydroxyphenylpyruvate
Msa1173640	group8_1	4140430	4142403	down	Belongs to the cytochrome P450 family
Msa0013900	group1_1	21648628	21651593	down	Belongs to the class I-like SAM-binding methyltransferase superfamily. Cation-independent O- methyltransferase family
Msa0882000	group6_1	30442726	30445021	down	Vacuolar protein sorting-associated protein
Msa0721210	group5_1	17645382	17651550	down	Protein kinase domain
Msa0724790	group5_1	23866655	23869262	down	protein NRT1 PTR FAMILY 2.14
Msa1207670	group8_1	65425663	65431189	up	lipid transfer-like protein
Msa0897630	group6_1	89980245	89983843	up	-
Msa0560130	group4_1	59382781	59383161	up
Msa0891150	group6_1	64753567	64757889	down	Ganglioside-induced differentiation-associated protein
Msa0016330	group1_1	27137171	27138732	down	Belongs to the GST superfamily
Msa1017350	group7_1	36475290	36485584	down	-
Msa0030350	group1_1	56615813	56617763	up	PDDEXK-like family of unknown function
Msa0190360	group2_1	5873178	5874137	up	Cysteine-rich TM module stress tolerance
Msa0201450	group2_1	22905071	22906006	up	Belongs to the glycosyl hydrolase 18 family
Msa0216220	group2_1	61944516	61945712	down	Belongs to the DEFL family
Msa0381500	group3_1	83714664	83719740	down	Protein EARLY FLOWERING
Msa0886970	group6_1	47699838	47704395	up	mediator of RNA polymerase II transcription subunit
Msa1218600	group8_1	81238355	81238902	up	structural constituent of ribosome
Msa0038920	group1_1	68413139	68424138	up	Ferric reduction oxidase 4-like
Msa0898910	group6_1	93591640	93597137	up	Lysine-specific histone demethylase 1 homolog
Msa1175980	group8_1	7590413	7592568	up	D-arabinono-1,4-lactone oxidase
Msa0222300	group2_1	71496002	71500011	down	SNF1-related protein kinase regulatory subunit
Msa0576940	group4_1	81108103	81110282	up	Plectin/S10 domain
Msa0371330	group3_1	69505429	69506707	down	Domain of unknown function (DUF4228)
Msa1196340	group8_1	45135224	45140030	down	transposition, RNA-mediated
Msa0572610	group4_1	75540346	75545846	up	Endoglucanase
Msa0559320	group4_1	58517562	58530680	down	DUF21 domain-containing protein
Msa1020750	group7_1	44551822	44554265	up
Msa0222150	group2_1	71158719	71162892	down	U-box domain-containing protein
Msa1184840	group8_1	21003313	21007937	down	Cop9 signalosome complex subunit
Msa0565950	group4_1	66863386	66867749	up	YTH domain family protein
Msa0223020	group2_1	72483752	72486700	down	ACT domain-containing protein
Msa0729790	group5_1	37773468	37776367	up	Heavy metal-associated isoprenylated plant protein
Msa1214360	group8_1	74906723	74908698	up	Belongs to the glycosyl hydrolase 17 family
Msa1035630	group7_1	71610828	71613983	up	cyclin-P3-1-like
Msa0573120	group4_1	76180886	76181536	up	Cytochrome p450
Msa0716110	group5_1	9504595	9505695	up	Belongs to the glycosyltransferase 8 family
Msa0026560	group1_1	50377249	50377560	down	calcium ion binding
Msa0898980	group6_1	93755642	93758790	up	Emopamil binding protein
Msa1212260	group8_1	72104065	72107218	down	EXOIII
Msa0718040	group5_1	12148674	12150160	up	high mobility group
Msa0724950	group5_1	24177093	24181954	down	Belongs to the protein kinase superfamily
Msa0375320	group3_1	74996613	75013338	down	Rhodanese Cell cycle control phosphatase superfamily protein
Msa0043920	group1_1	75398891	75400984	up	Belongs to the glycosyl hydrolase 31 family
Msa0218100	group2_1	65155126	65157970	up	glucuronoxylan glucuronosyltransferase
Msa0189720	group2_1	5168026	5176724	up	UDP-glucosyltransferase family
Msa0367430	group3_1	63083020	63085617	down	Bis(5'-adenosyl)-triphosphatase-like
Msa0531960	group4_1	6032364	6037031	up	Probably inactive leucine-rich repeat receptor-like protein kinase
Msa1213320	group8_1	73462805	73466074	down	PHD and RING finger domain-containing protein
Msa0003290	group1_1	5786616	5791334	up	beta-galactosidase
Msa1225800	group8_1	91341501	91353843	down	ATP-dependent serine protease that mediates the selective degradation of misfolded and unassembled polypeptides in the peroxisomal matrix. Necessary for type 2 peroxisome targeting signal (PTS2)-containing protein processing and facilitates peroxisome matrix protein import
Msa0219840	group2_1	67698320	67699916	up	Protein of unknown function (DUF1218)
Msa1193950	group8_1	40920461	40922981	up	NAC domain-containing protein
Msa0383330	group3_1	86218722	86223027	up	UDP-sugar transporter
Msa1211000	group8_1	70375487	70377327	down	RING/Ubox like zinc-binding domain
Msa1022420	group7_1	48637518	48642706	up	Auxin response factors (ARFs) are transcriptional factors that bind specifically to the DNA sequence 5'-TGTCTC-3' found in the auxin-responsive promoter elements (AuxREs)
Msa0555370	group4_1	53380392	53383206	up	phospholipase
Msa0576580	group4_1	80628252	80650854	down	Protein NRT1 PTR FAMILY
Msa0186200	group2_1	910842	912129	up	Early nodulin-93-like
Msa0046880	group1_1	79308545	79312583	down	aldo-keto reductase
Msa0016310	group1_1	27085937	27086963	down	Blue copper
Msa0187790	group2_1	2521248	2523176	up	PLAC8 family
Msa0721870	group5_1	18872602	18877187	up	Neprosin
Msa0561260	group4_1	60759197	60763117	down
Msa0571920	group4_1	74682099	74684264	up	Plectin/S10 domain
Msa0220380	group2_1	68553449	68561532	down	Protein STRUBBELIG-RECEPTOR FAMILY 3-like
Msa0204220	group2_1	29129279	29131725	down	Belongs to the mitochondrial carrier (TC 2.A.29) family
Msa0560060	group4_1	59301891	59312427	down
Msa1037440	group7_1	74072323	74074070	up	Thylakoid membrane phosphoprotein 14 kDa
Msa1223400	group8_1	87848291	87850001	down	Belongs to the glycosyltransferase 8 family
Msa0187500	group2_1	2255489	2268736	down	Belongs to the multi antimicrobial extrusion (MATE) (TC 2.A.66.1) family
Msa1174260	group8_1	5338263	5342871	down	calcium-binding protein
Msa1180670	group8_1	14872972	14875614	down	Aux IAA proteins are short-lived transcriptional factors that function as repressors of early auxin response genes at low auxin concentrations
Msa1197820	group8_1	48953944	48955197	down	At5g65660-like
Msa0041640	group1_1	72065714	72067797	up	Cysteine-rich and transmembrane domain-containing protein
Msa0358730	group3_1	44287201	44292393	down	Reticulon-like protein
Msa1190950	group8_1	34263395	34267605	down	3-hydroxyacyl-CoA dehydrogenase, C-terminal domain
Msa0227340	group2_1	78162883	78164337	up	Belongs to the UDP-glycosyltransferase family
Msa0874720	group6_1	10538223	10539116	up	Alpha-1,4-glucan-protein synthase (UDP-forming)
Msa1191460	group8_1	36001138	36002473	down	BEST Arabidopsis thaliana protein match is
Msa1021470	group7_1	45870975	45875963	up	Glycine-rich cell wall structural protein
Msa0367520	group3_1	63210736	63211687	up	Deoxyuridine 5'-triphosphate
Msa1034890	group7_1	70601008	70604684	up	DNA-directed RNA polymerases II, IV and V subunit 6A-like
Msa0733060	group5_1	46022380	46025687	up	Serine threonine-protein kinase
Msa0370480	group3_1	68278968	68280643	up	zinc-finger of the FCS-type, C2-C2
Msa0387250	group3_1	91156578	91157867	down
Msa0225340	group2_1	75472440	75475509	down	Ras-related protein
Msa1011300	group7_1	15330219	15330935	down	Polygalacturonase
Msa0879170	group6_1	20936344	20939402	up	Inositol-3-phosphate
Msa1210830	group8_1	70039670	70043079	up	Microtubule-associated protein
Msa0367910	group3_1	63919689	63920380	up	Belongs to the universal ribosomal protein uS12 family
Msa0879440	group6_1	21838764	21841895	up	Inositol-3-phosphate
Msa0008010	group1_1	11567692	11570939	down	-
Msa0045730	group1_1	77669114	77671048	up	60S ribosomal protein
Msa1183230	group8_1	18473510	18477635	up	esterase
Msa0380680	group3_1	82533358	82534749	down	isoaspartyl peptidase L-asparaginase
Msa0528570	group4_1	1416571	1417653	up	-
Msa0894010	group6_1	78963288	78967066	down	(-)-germacrene D synthase-like
Msa0897730	group6_1	90089310	90089744	up	transposition, RNA-mediated
Msa0038240	group1_1	67600382	67608282	down	ABC transporter G family member
Msa0029560	group1_1	54866806	54871836	up	DNA recombination
Msa0720490	group5_1	16523859	16524714	up	-
Msa0868590	group6_1	2211051	2212377	down	Belongs to the DHHC palmitoyltransferase family
Msa0542730	group4_1	28070965	28075421	up	ULTRAPETALA 1-like
Msa0537210	group4_1	15157395	15161057	down	Acts in the modification of cell walls via demethylesterification of cell wall pectin
Msa0206460	group2_1	35757274	35761936	down	Cytochrome p450
Msa1036830	group7_1	73278730	73281077	up	Belongs to the SIS family. GutQ KpsF subfamily
Msa1212180	group8_1	72040353	72043523	down	EXOIII
Msa1025200	group7_1	55494938	55498797	up	Belongs to the eukaryotic ribosomal protein eS4 family
Msa1026190	group7_1	57816638	57817210	up	-
Msa0732880	group5_1	45562817	45563415	down	-
Msa0028930	group1_1	54059659	54062959	down	RAN GTPase-activating protein
Msa1028820	group7_1	61998667	62002249	up	CBS domain-containing protein
Msa1219510	group8_1	82420669	82422741	down	late embryogenesis abundant protein
Msa0010530	group1_1	15935753	15938232	down	f-box protein
Msa0902480	group6_1	100804334	100804609	down
Msa0548300	group4_1	42137190	42139935	down	Belongs to the heat shock protein 70 family
Msa0224110	group2_1	73866615	73869905	up	Belongs to the DEAD box helicase family
Msa1197670	group8_1	48435493	48436389	up	glycine-rich cell wall structural protein
Msa1008130	group7_1	8076063	8078947	up
Msa0730570	group5_1	40145780	40147250	up	-
Msa0548490	group4_1	42561993	42569037	down	Histone H2A
Msa1221190	group8_1	84712452	84717341	up	Belongs to the protein kinase superfamily
Msa0902860	group6_1	103998595	104001451	up	L-Ala-D L-amino acid
Msa0577850	group4_1	82164810	82169038	up	PAP2 superfamily C-terminal
Msa0384270	group3_1	87317002	87324993	down	GYF domain
Msa0574630	group4_1	78243598	78247131	up	Acts in the modification of cell walls via demethylesterification of cell wall pectin
Msa1010020	group7_1	12510444	12512352	down	Allene oxide cyclase
Msa0380700	group3_1	82582921	82585350	down	Receptor protein kinase
Msa0549640	group4_1	44837935	44838633	down	C1 domain
Msa0012820	group1_1	19502037	19505472	up
Msa1023230	group7_1	50623269	50624159	down	Belongs to the GST superfamily
Msa0713860	group5_1	6322460	6323944	up	Belongs to the GRAS family
Msa0207410	group2_1	38345033	38360700	down	Vacuolar protein sorting-associated protein
Msa0191310	group2_1	6885827	6892203	down	Calmodulin binding protein-like
Msa0874010	group6_1	9654972	9655780	up	component of the eukaryotic translation initiation factor 3 (eIF-3) complex, which is involved in protein synthesis of a specialized repertoire of mRNAs and, together with other initiation factors, stimulates binding of mRNA and methionyl-tRNAi to the 40S ribosome. The eIF-3 complex specifically targets and initiates translation of a subset of mRNAs involved in cell proliferation
Msa0556720	group4_1	54996502	54999792	up	Belongs to the cysteine synthase cystathionine beta- synthase family
Msa1022500	group7_1	48744875	48747542	up	Belongs to the iron ascorbate-dependent oxidoreductase family
Msa1015930	group7_1	30840271	30842823	up
Msa0222920	group2_1	72336347	72338956	up	Outer envelope pore protein 16
Msa0207440	group2_1	38479475	38495422	down	Vacuolar protein sorting-associated protein
Msa0005330	group1_1	7844697	7845179	down	kDa class II heat shock protein-like
Msa1010820	group7_1	14127284	14134549	up	Catalyzes the rate-limiting step of the oxidative pentose-phosphate pathway, which represents a route for the dissimilation of carbohydrates besides glycolysis
Msa0572940	group4_1	75985155	75989445	up	importin subunit beta-1-like
Msa0187830	group2_1	2589385	2592301	up	Auxin-induced in root cultures protein
Msa1207490	group8_1	64974989	64983105	up	Nitrate transporter
Msa0017140	group1_1	28417967	28420441	up	Ammonium transporter
Msa0380860	group3_1	82834655	82836415	up	3-oxo-Delta(4,5)-steroid 5-beta-reductase-like
Msa0902380	group6_1	100648809	100649981	down	Chaperone protein
Msa0215390	group2_1	60582997	60585018	up	Involved in the biogenesis of the 60S ribosomal subunit
Msa0040200	group1_1	70284843	70287547	up	Protein of unknown function (DUF4005)
Msa0372430	group3_1	70893577	70896360	down	OTU domain-containing protein DDB_G0284757-like
Msa0024940	group1_1	47831223	47833838	down	Heat Stress Transcription Factor
Msa0715010	group5_1	7883194	7884707	up	Protein of unknown function (DUF1685)
Msa0565090	group4_1	66006779	66007949	up	-
Msa0745730	group5_1	67549533	67560451	up	ADP binding
Msa0533990	group4_1	9292996	9295960	up	Tubulin is the major constituent of microtubules. It binds two moles of GTP, one at an exchangeable site on the beta chain and one at a non-exchangeable site on the alpha chain
Msa0902110	group6_1	99902347	99909141	down	Plays an essential role in chain termination during de novo fatty acid synthesis
Msa0366730	group3_1	61682155	61683308	down	Glutathione S-transferase
Msa0344930	group3_1	3859230	3860990	up	3-oxo-Delta(4,5)-steroid 5-beta-reductase-like
Msa1214590	group8_1	75300317	75306131	up	G-type lectin S-receptor-like serine threonine-protein kinase
Msa0378600	group3_1	79436437	79440989	down	BEST Arabidopsis thaliana protein match is
Msa0869870	group6_1	4155700	4157089	up	isoform X1
Msa0901930	group6_1	99119697	99121005	up	Protein of unknown function (DUF1442)
Msa1022480	group7_1	48709480	48712138	up	Belongs to the iron ascorbate-dependent oxidoreductase family
Msa1031450	group7_1	66106901	66110612	down	Hydroxyproline-rich glycoprotein family protein
Msa0573450	group4_1	76649636	76651806	up	Inorganic pyrophosphatase
Msa0579530	group4_1	84279718	84280554	up	-
Msa0877360	group6_1	16784565	16785557	up	Dehydrogenase
Msa0019640	group1_1	34283172	34294039	up	Pectate lyase
Msa0040210	group1_1	70292267	70297509	up	leucine-rich repeat extensin-like protein
Msa0571890	group4_1	74655571	74660952	up	Protein of unknown function, DUF604
Msa0563670	group4_1	64108154	64110914	up	Nuclear transport factor
Msa0228510	group2_1	81762719	81763141	down	calcium-binding protein
Msa1007940	group7_1	7789276	7800374	up	Belongs to the class I-like SAM-binding methyltransferase superfamily. Cation-independent O- methyltransferase family
Msa0556520	group4_1	54761443	54763150	down	-
Msa0532270	group4_1	6296597	6300016	down	Reticulon-like protein
Msa0881220	group6_1	28220526	28224699	up	Cytochrome p450
Msa1225060	group8_1	90340888	90345067	up	Cytochrome p450
Msa0552510	group4_1	49191630	49194040	up	60S ribosomal Protein
Msa1007180	group7_1	6568525	6569839	down	Cytochrome b5-like Heme/Steroid binding domain
Msa1215930	group8_1	77387025	77388995	up	Belongs to the nonaspanin (TM9SF) (TC 9.A.2) family
Msa1034610	group7_1	70159347	70162998	down	Belongs to the major facilitator superfamily. Sugar transporter (TC 2.A.1.1) family
Msa0556890	group4_1	55124690	55127147	up	transcription factor
Msa0556820	group4_1	55082258	55084712	up	transcription factor
Msa0547460	group4_1	40678926	40689005	down	E3 SUMO-protein ligase
Msa1213130	group8_1	73213373	73219603	down	Truncated transcription factor CAULIFLOWER
Msa0894130	group6_1	79391116	79393545	down	(-)-germacrene D synthase-like
Msa1209380	group8_1	67787218	67787613	up	Heme-binding protein
Msa0000040	group1_1	669004	670125	down	transcription factor
Msa0714590	group5_1	7201254	7205419	up	Involved in the synthesis of glucuronoxylan hemicellulose in secondary cell walls
Msa0371080	group3_1	68958954	68961507	down	Abscisic acid receptor
Msa0573160	group4_1	76239607	76246210	up	Cytochrome p450
Msa0735520	group5_1	50878428	50882744	up	Belongs to the cytochrome P450 family
Msa0187740	group2_1	2481425	2484680	up	Emopamil binding protein
Msa1026980	group7_1	59158258	59168970	up	Protein RETICULATA-related
Msa1199400	group8_1	51456126	51460472	up	NAC domain-containing protein
Msa1200640	group8_1	53389757	53391736	down	Belongs to the cytochrome P450 family
Msa0577070	group4_1	81228997	81230694	down	NAC domain-containing protein
Msa0547330	group4_1	40252879	40254592	up	Root cap
Msa1209590	group8_1	68125728	68130872	down	Belongs to the DEAD box helicase family
Msa0557240	group4_1	55546417	55548619	down	Belongs to the cytochrome P450 family
Msa0532610	group4_1	6828584	6835480	up	beta-glucosidase activity
Msa1223390	group8_1	87843107	87846240	up	-
Msa0343340	group3_1	1389077	1391652	down	Belongs to the mitochondrial carrier (TC 2.A.29) family
Msa0220990	group2_1	69510995	69513080	down	Ras-related protein
Msa0553130	group4_1	49994819	50004107	down	BEST Arabidopsis thaliana protein match is
Msa0386800	group3_1	90599412	90600729	up	RNA recognition motif
Msa1007950	group7_1	7819024	7830122	up	Belongs to the class I-like SAM-binding methyltransferase superfamily. Cation-independent O- methyltransferase family
Msa0196730	group2_1	14230918	14233877	up	Belongs to the cytochrome P450 family
Msa0576460	group4_1	80546850	80547632	up
Msa1218590	group8_1	81231603	81232086	up	structural constituent of ribosome
Msa0899070	group6_1	93842135	93846121	up	PLAC8 family
Msa0044010	group1_1	75495315	75497033	up	40S ribosomal protein
Msa0728000	group5_1	31534656	31539691	down	isoform X1
Msa0218780	group2_1	66226431	66227910	up	Stress responsive A/B Barrel Domain
Msa0745900	group5_1	67801041	67802710	down	urease accessory protein
Msa1006170	group7_1	4849500	4853460	up	WRKY transcription factor
Msa0373600	group3_1	72662611	72667792	down	Trihelix transcription factor
Msa1188600	group8_1	28935851	28942655	up	zinc finger CCCH domain-containing protein
Msa0573550	group4_1	76770317	76771978	up	60S ribosomal Protein
Msa0741550	group5_1	61283865	61284376	up	Belongs to the eukaryotic ribosomal protein eL13 family
Msa0557260	group4_1	55567589	55569445	down	Belongs to the cytochrome P450 family
Msa0032230	group1_1	59228088	59229046	down	Histone H1
Msa0550400	group4_1	45821745	45822650	up	Arabidopsis protein of unknown function
Msa1016400	group7_1	32890023	32892535	up	Cyclin
Msa0003320	group1_1	5826875	5828758	up	peptide-N(4)-(N-acetyl-beta- glucosaminyl)asparagine amidase
Msa0367990	group3_1	64070831	64072900	up	Cysteine-rich repeat secretory protein
Msa1023710	group7_1	51880242	51882610	down	Belongs to the mitochondrial carrier (TC 2.A.29) family
Msa0031300	group1_1	58017035	58023802	down	Heavy metal-associated isoprenylated plant protein
Msa1175480	group8_1	6814192	6818209	down	calcium-binding protein
Msa1221100	group8_1	84582531	84588022	up	belongs to the flavoprotein pyridine nucleotide cytochrome reductase family
Msa1214150	group8_1	74640566	74644574	down	Protein Dr1 homolog
Msa0192920	group2_1	8708039	8716262	up	Protein trichome birefringence-like
Msa0732340	group5_1	44577404	44581055	down	Chaperone protein
Msa0875630	group6_1	12279941	12283153	up	Protein trichome birefringence-like 19
Msa0189650	group2_1	5122208	5129380	up	UDP-glucosyltransferase family
Msa1024350	group7_1	53493664	53495604	up
Msa0724710	group5_1	23765886	23780001	down	Protein NRT1 PTR FAMILY 4.6-like
Msa0223950	group2_1	73684423	73684821	up	Glycine-rich RNA-binding protein
Msa0727720	group5_1	31033598	31039501	down	DnaJ molecular chaperone homology domain
Msa0536060	group4_1	12851697	12858418	up	pyrophosphate-energized membrane proton pump
Msa0002520	group1_1	4427015	4428826	up	Leucine-rich repeat receptor-like protein kinase
Msa0746410	group5_1	68576355	68579713	up	Endonuclease/Exonuclease/phosphatase family
Msa0375540	group3_1	75333587	75334230	down	-
Msa0733710	group5_1	47061151	47064246	down	Heavy-metal-associated domain
Msa0558060	group4_1	56632814	56636220	down	Stem-specific protein TSJT1-like
Msa0900100	group6_1	95501519	95503659	up	peroxiredoxin activity
Msa0371270	group3_1	69417759	69420145	up	Non-catalytic subunit
Msa0194910	group2_1	11429133	11435733	up	Protein of unknown function (DUF642)
Msa0557540	group4_1	55991057	55991536	down	Belongs to the small heat shock protein (HSP20) family
Msa0550210	group4_1	45638447	45639334	up	Arabidopsis protein of unknown function
Msa1176720	group8_1	8918138	8921151	down	Calcineurin B-like protein
Msa0563060	group4_1	63351756	63353066	up	Transferase family
Msa0885540	group6_1	42076834	42080678	up	oxidoreductase activity
Msa1031740	group7_1	66448152	66450159	up	Required for ribosome biogenesis. Part of a complex which catalyzes pseudouridylation of rRNA. This involves the isomerization of uridine such that the ribose is subsequently attached to C5, instead of the normal N1
Msa0561690	group4_1	61254515	61271087	down	DUF1087
Msa0559530	group4_1	58706627	58710639	up	Belongs to the heat shock protein 70 family
Msa0881850	group6_1	30203530	30212347	down	Auxilin-related protein
Msa1187530	group8_1	27421922	27423664	down	Belongs to the cytochrome P450 family
Msa0190720	group2_1	6245188	6246357	down	Mediator-associated protein 1-like
Msa0532680	group4_1	7129348	7140174	up	beta-glucosidase activity
Msa1211060	group8_1	70418624	70431863	down	Ribose-phosphate pyrophosphokinase
Msa0740980	group5_1	60219487	60219744	up
Msa0343510	group3_1	1698360	1700951	down	Heat Stress Transcription Factor
Msa0019650	group1_1	34302763	34308237	up	Pectate lyase
Msa0720810	group5_1	17070634	17077311	up	Nodulation receptor kinase-like
Msa0532670	group4_1	7053787	7062447	up	beta-glucosidase activity
Msa0717550	group5_1	11435648	11437934	down	Thaumatin-like protein
Msa0870110	group6_1	4402151	4403827	up	RING-type E3 ubiquitin transferase
Msa0378100	group3_1	78799083	78804373	up	caffeic acid
Msa0215270	group2_1	60322314	60325191	down
Msa0735640	group5_1	51094394	51098557	up	Leucine rich repeat N-terminal domain
Msa0370200	group3_1	67751537	67755235	down	Nitrate reductase is a key enzyme involved in the first step of nitrate assimilation in plants, fungi and bacteria
Msa0386730	group3_1	90490864	90495156	up	BEST Arabidopsis thaliana protein match is Arabidopsis protein of
Msa0734120	group5_1	47735523	47737545	down	NADPH-dependent FMN reductase
Msa1181090	group8_1	15393549	15397266	up	Membrane protein of ER
Msa0709160	group5_1	301067	301327	up	Rab subfamily of small GTPases
Msa1036270	group7_1	72623093	72624988	down	PDDEXK-like family of unknown function
Msa0198780	group2_1	17466042	17466786	up	60S ribosomal protein
Msa0718560	group5_1	12789294	12793320	up	60S ribosomal Protein
Msa0715540	group5_1	8627678	8645453	down	Pentatricopeptide repeat-containing protein
Msa1177270	group8_1	9639706	9642260	down	Abscisic acid receptor
Msa1200970	group8_1	54103646	54106751	down	Endochitinase-like
Msa0542330	group4_1	27099486	27106363	down	Belongs to the class I-like SAM-binding methyltransferase superfamily. Cation-independent O- methyltransferase family
Msa0575530	group4_1	79414221	79416672	up	Guanine nucleotide-binding protein subunit beta-like
Msa0902660	group6_1	101347702	101350930	down	Vacuolar protein sorting-associated protein
Msa0714110	group5_1	6713250	6713729	up
Msa0744190	group5_1	64890506	64898505	up	oligopeptide transporter
Msa1038860	group7_1	75833463	75835116	down	histidine-containing phosphotransfer protein
Msa0377750	group3_1	78376549	78378634	up	Belongs to the chalcone isomerase family
Msa0036810	group1_1	65619774	65621569	up	Transcription factor
Msa1208060	group8_1	65966744	65970881	up	inactive receptor kinase
Msa1031190	group7_1	65659949	65663572	up	Belongs to the glyceraldehyde-3-phosphate dehydrogenase family
Msa0527930	group4_1	597232	600198	up	Catalyzes xyloglucan endohydrolysis (XEH) and or endotransglycosylation (XET). Cleaves and religates xyloglucan polymers, an essential constituent of the primary cell wall, and thereby participates in cell wall construction of growing tissues
Msa1003190	group7_1	236086	237687	up	Pollen Ole e 1 allergen and extensin
Msa0714270	group5_1	6891852	6906116	down	tetratricopeptide repeat protein
Msa0194300	group2_1	10204941	10206306	up	Belongs to the 'GDSL' lipolytic enzyme family
Msa0008960	group1_1	13045581	13049448	down	Belongs to the protein kinase superfamily
Msa0033870	group1_1	61733769	61736618	up	Polygalacturonase
Msa0578550	group4_1	83100876	83104224	down	ABSCISIC ACID-INSENSITIVE 5-like protein
Msa1008420	group7_1	8756842	8794984	down	Belongs to the UDP-glycosyltransferase family
Msa1007070	group7_1	6388616	6390314	down	vacuolar amino acid transporter
Msa0894040	group6_1	79138517	79142435	down	(-)-germacrene D synthase-like
Msa0894030	group6_1	79072558	79076285	down	(-)-germacrene D synthase-like
Msa0224300	group2_1	74162522	74166182	down	3hydroxyisobutyrate dehydrogenase
Msa0221590	group2_1	70245254	70250803	down
Msa0559900	group4_1	59071735	59074041	down	Isochorismatase family
Msa0724450	group5_1	22962044	22962873	up	TMV resistance protein
Msa0351990	group3_1	19620840	19625188	up	Glycine-rich RNA-binding protein
Msa0715670	group5_1	8762067	8767047	down	wall-associated receptor kinase-like
Msa0894190	group6_1	79484159	79487974	down	(-)-germacrene D synthase-like
Msa0562610	group4_1	62590601	62594139	up	L-Ala-D L-amino acid
Msa0209060	group2_1	45851865	45853330	down	Belongs to the class I-like SAM-binding methyltransferase superfamily. Cation-independent O- methyltransferase family
Msa0717630	group5_1	11506471	11510123	down	May be involved in modulation of pathogen defense and leaf cell death
Msa1008200	group7_1	8145928	8146436	up	aspartic-type endopeptidase activity
Msa0207380	group2_1	38253147	38260621	down	Vacuolar protein sorting-associated protein
Msa0189430	group2_1	4826745	4831077	up	Late embryogenesis abundant protein
Msa0870720	group6_1	5334262	5340580	down	Protein of unknown function (DUF1336)
Msa0745270	group5_1	66481866	66484461	up	The light-harvesting complex (LHC) functions as a light receptor, it captures and delivers excitation energy to photosystems with which it is closely associated
Msa0218180	group2_1	65300220	65301095	up	ZINC FINGER protein
Msa1191130	group8_1	34884235	34887676	up	RNA binding
Msa0894120	group6_1	79331630	79333837	down	Cytochrome p450
Msa0742710	group5_1	62674927	62675523	up	Cotton fibre expressed protein
Msa0715840	group5_1	9045802	9046347	up	STS14 protein-like
Msa1187780	group8_1	27662611	27668840	down	Protein ZINC INDUCED
Msa0012800	group1_1	19489900	19493218	up
Msa0027800	group1_1	52398629	52401927	up	CDT1-like protein
Msa0890580	group6_1	63484351	63496817	down	-
Msa0036720	group1_1	65422986	65423731	up	Belongs to the disease resistance NB-LRR family
Msa0734000	group5_1	47607251	47614857	down	ATP-dependent zinc metalloprotease FTSH
Msa0882740	group6_1	32140800	32145728	down	5'-3' exonuclease, C-terminal SAM fold
Msa0014590	group1_1	23214039	23218319	up	Type I inositol 1,4,5-trisphosphate 5-phosphatase
Msa1223080	group8_1	87475495	87476825	up	-
Msa0012780	group1_1	19475327	19479185	up
Msa0724530	group5_1	23117224	23122835	up	-
Msa1029260	group7_1	62684914	62685833	down	Sister chromatid cohesion 1 protein
Msa0546560	group4_1	38362314	38365280	up	Catalyzes xyloglucan endohydrolysis (XEH) and or endotransglycosylation (XET). Cleaves and religates xyloglucan polymers, an essential constituent of the primary cell wall, and thereby participates in cell wall construction of growing tissues
Msa1177550	group8_1	9934191	9934748	up	RING-H2 finger protein
Msa0550120	group4_1	45531666	45532872	up	glycine-rich RNA-binding
Msa0200090	group2_1	19668102	19691389	up	Major allergen Pru
Msa0713290	group5_1	5409532	5413632	up	Cyclophilin type peptidyl-prolyl cis-trans isomerase/CLD
Msa0380130	group3_1	81685175	81689040	up	Transmembrane protein 147-like
Msa0562550	group4_1	62485558	62488495	up	Catalyzes xyloglucan endohydrolysis (XEH) and or endotransglycosylation (XET). Cleaves and religates xyloglucan polymers, an essential constituent of the primary cell wall, and thereby participates in cell wall construction of growing tissues
Msa0009230	group1_1	13460817	13464403	up	Branched-chain-amino-acid aminotransferase-like protein 3
Msa1222830	group8_1	87216921	87222403	up	Transcription factor
Msa0210850	group2_1	51235868	51237733	up	NAC domain-containing protein
Msa0384600	group3_1	87846589	87852236	down	Histidine phosphatase superfamily (branch 1)
Msa0385820	group3_1	89541100	89547339	down	-
Msa0198500	group2_1	17127774	17132676	up	LRR receptor-like serine threonine-protein kinase
Msa1182640	group8_1	17761622	17771051	down	2-alkenal reductase (NADP( )-dependent)-like
Msa1223470	group8_1	87985812	87991040	up	Belongs to the glycosyl hydrolase 17 family
Msa1191080	group8_1	34850934	34854376	up	RNA binding
Msa0389640	group3_1	94573865	94577306	up	RNA binding
Msa0871640	group6_1	6575130	6584961	up	Converts alpha-aldose to the beta-anomer
Msa1218450	group8_1	81119930	81121016	up	GATA transcription factor
Msa0041820	group1_1	72341382	72342868	up
Msa1171360	group8_1	982080	983797	up	Small nuclear ribonucleoprotein
Msa1007060	group7_1	6375514	6380212	down	vacuolar amino acid transporter
Msa0343030	group3_1	1055313	1059825	up	PI-PLC X domain-containing protein
Msa0562800	group4_1	62972516	62978193	down	Belongs to the class-III pyridoxal-phosphate-dependent aminotransferase family
Msa0189890	group2_1	5351654	5354553	down	riboflavin biosynthesis protein
Msa1179570	group8_1	13009361	13011216	down
Msa0343730	group3_1	2172010	2173011	up
Msa0711230	group5_1	3103013	3105708	up	Cysteine-rich receptor-like protein kinase
Msa0024790	group1_1	47566513	47571888	down	Serine threonine-protein kinase
Msa1025250	group7_1	55634781	55638018	down	Stores iron in a soluble, non-toxic, readily available form. Important for iron homeostasis. Iron is taken up in the ferrous form and deposited as ferric hydroxides after oxidation
Msa1183420	group8_1	18641023	18645351	up	At1g28695-like
Msa1007160	group7_1	6554717	6567103	down	Belongs to the cytochrome P450 family
Msa0000990	group1_1	2387637	2393264	up	Protein MID1-COMPLEMENTING ACTIVITY
Msa1008230	group7_1	8250118	8250865	up	YLS9-like
Msa0536880	group4_1	14372329	14373436	up	Protein of unknown function (DUF1442)
Msa0881510	group6_1	28716923	28721567	down	riboflavin biosynthesis protein
Msa0011990	group1_1	18049414	18054298	up	Belongs to the glycosyl hydrolase 17 family
Msa1030620	group7_1	64821843	64824711	down	Zinc finger protein CONSTANS-like
Msa0389230	group3_1	93910632	93917428	down	Plays an essential role in chain termination during de novo fatty acid synthesis
Msa0528640	group4_1	1483234	1486675	up	RNA binding
Msa0344620	group3_1	3402237	3405490	down	Encoded by
Msa0530480	group4_1	4548646	4551209	down	superfamily. Protein
Msa1216200	group8_1	77843358	77846573	up
Msa1175780	group8_1	7312499	7317092	down	Two-component response regulator-like
Msa0731010	group5_1	41018461	41027870	down	Vacuolar sorting 38 and autophagy-related subunit 14
Msa0190550	group2_1	6034610	6039197	down	receptor-like protein kinase
Msa0345320	group3_1	4487252	4487674	down	EF-hand domain pair
Msa0032810	group1_1	59940210	59942012	up	60S ribosomal protein
Msa0717760	group5_1	11629141	11629588	up	BEST Arabidopsis thaliana protein match is Arabidopsis protein of
Msa0015500	group1_1	25068456	25073378	up
Msa1223560	group8_1	88067848	88070314	up	WRKY transcription factor
Msa0038020	group1_1	67252179	67256625	down	Choline ethanolamine
Msa0725320	group5_1	24971651	24973898	up	No apical meristem (NAM) protein
Msa0550180	group4_1	45626700	45631948	up	Arabidopsis protein of unknown function
Msa0901380	group6_1	98088851	98094503	down	Regulator of Vps4 activity in the MVB pathway
Msa0379400	group3_1	80519899	80525042	up	Blue copper
Msa1027030	group7_1	59230963	59232631	up	-
Msa0720560	group5_1	16584298	16588978	down	Ribonuclease H protein
Msa0014010	group1_1	21875208	21875780	down	Kelch repeat-containing protein At3g27220-like
Msa0894140	group6_1	79397490	79401344	down	(-)-germacrene D synthase-like
Msa0531190	group4_1	5397905	5398981	down	F-box kelch-repeat protein
Msa0374190	group3_1	73470774	73480781	up	Protein kinase C conserved region 2 (CalB)
Msa0011870	group1_1	17812979	17813924	up	Pathogenesis-related protein Bet v I family
Msa1214070	group8_1	74563229	74567428	up
Msa1199530	group8_1	51682301	51687944	down	Catalyzes the ATP-dependent amination of UTP to CTP with either L-glutamine or ammonia as the source of nitrogen
Msa0737700	group5_1	55097803	55103731	down	pumilio homolog
Msa0578130	group4_1	82622123	82625357	up	deSI-like protein
Msa0222830	group2_1	72268897	72272062	up	E3 ubiquitin-protein ligase
Msa1013430	group7_1	19982445	19984642	up
Msa0580940	group4_1	86241444	86243900	up	Lecithin retinol acyltransferase
Msa0220160	group2_1	68352990	68358255	down	Wound-induced protein
Msa0387330	group3_1	91248357	91251582	up	E3 ubiquitin-protein ligase
Msa0217280	group2_1	64064134	64065873	down	Belongs to the GRAS family
Msa0877520	group6_1	16988264	16992951	down
Msa0528850	group4_1	1813287	1814045	up	Transmembrane emp24 domain-containing protein
Msa1026530	group7_1	58479389	58480569	down	Bromodomain extra-terminal - transcription regulation
Msa0557460	group4_1	55836004	55837170	up	-
Msa0376770	group3_1	77042826	77044242	up	RNA-binding component of the eukaryotic translation initiation factor 3 (eIF-3) complex, which is involved in protein synthesis of a specialized repertoire of mRNAs and, together with other initiation factors, stimulates binding of mRNA and methionyl-tRNAi to the 40S ribosome. The eIF-3 complex specifically targets and initiates translation of a subset of mRNAs involved in cell proliferation. Thi…
Msa1028440	group7_1	61284971	61289198	up	Belongs to the protein kinase superfamily
Msa0552220	group4_1	48667370	48668595	down	Heavy metal-associated isoprenylated plant protein
