# Supplementary material for: Transcriptome and GWAS Analyses Reveal Candidate Gene for Root Traits of Alfalfa during Germination under Salt Stress
Source: Int J Mol Sci. 2023 Mar 27;24(7):6271. doi: 10.3390/ijms24076271 (PMC10094355; doi:10.3390/ijms24076271)
Supplement: Supplementary file 1 [file ijms-24-06271-s001.zip › Table S8.xlsx]

## Sheet: Sheet1
Table S8: All DEGs in the Salt6 stage
Gene ID	Chr	Pos_S	Pos_E	direction	Annotation
Msa0189990	group2_1	5428846	5429217	down	NA
Msa0366050	group3_1	60484468	60486523	down	Belongs to the peroxidase family. Classical plant (class III) peroxidase subfamily
Msa0374790	group3_1	74309343	74315025	down	2-oxoisovalerate dehydrogenase subunit alpha
Msa0031160	group1_1	57789747	57795965	down	Methionine gamma-lyase-like
Msa0383230	group3_1	86010969	86016593	down	RING finger and CHY zinc finger domain-containing protein
Msa0197750	group2_1	15933307	15933633	up	14 kDa proline-rich protein DC2.15-like
Msa0529110	group4_1	2444224	2447748	down	Proteinase inhibitor type-2 CEVI57-like
Msa1223860	group8_1	88483268	88484257	up	NA
Msa1204280	group8_1	59817489	59819821	down	phosphatase 2C
Msa1215110	group8_1	76327885	76330497	up	Hydrophobic seed protein
Msa0225020	group2_1	75058772	75060466	up	Belongs to the MIP aquaporin (TC 1.A.8) family
Msa0224970	group2_1	75033621	75035315	up	Belongs to the MIP aquaporin (TC 1.A.8) family
Msa0368670	group3_1	65475307	65479184	down	nitronate
Msa1217950	group8_1	80492358	80496440	down	Lipoamide acyltransferase component of branched-chain alpha-keto acid dehydrogenase complex
Msa0527890	group4_1	561553	561990	down	-
Msa0205050	group2_1	31294033	31295201	down	Belongs to the Casparian strip membrane proteins (CASP) family
Msa0378990	group3_1	79879177	79880659	down	HVA22-like protein
Msa0724780	group5_1	23860495	23865251	down	DUF1338
Msa0196250	group2_1	13332124	13333443	up	Belongs to the peptidase A1 family
Msa0549870	group4_1	45136688	45137005	up	lipid-transfer protein
Msa0374130	group3_1	73326262	73326972	up	Protein DOWNSTREAM OF
Msa0006580	group1_1	9537730	9538191	up	14 kDa proline-rich protein
Msa0008970	group1_1	13052022	13053610	up	Belongs to the MIP aquaporin (TC 1.A.8) family
Msa0044890	group1_1	76554449	76557680	up	mediator of RNA polymerase II transcription subunit
Msa0351870	group3_1	19336211	19336720	down	multicellular organism development
Msa0190000	group2_1	5438250	5438552	up	NA
Msa0746090	group5_1	68089445	68090432	up	NA
Msa0557910	group4_1	56402380	56410398	down	PDDEXK-like family of unknown function
Msa0216490	group2_1	62434693	62437104	down	NAC domain-containing protein
Msa0556390	group4_1	54594362	54595374	down	Plastocyanin-like domain protein
Msa0373040	group3_1	71963460	71977099	down	Belongs to the UDP-glycosyltransferase family
Msa0351890	group3_1	19342881	19343654	down	multicellular organism development
Msa0384060	group3_1	87120771	87123728	up	Tubulin is the major constituent of microtubules. It binds two moles of GTP, one at an exchangeable site on the beta chain and one at a non-exchangeable site on the alpha chain
Msa0387890	group3_1	91994326	91995585	up	Non-specific lipid-transfer protein-like protein
Msa0725070	group5_1	24553855	24556246	down	F-box kelch-repeat protein
Msa1199090	group8_1	50954008	50954367	down	Protease inhibitor/seed storage/LTP family
Msa1204770	group8_1	60567661	60569891	up	Lysine-rich arabinogalactan protein
Msa0192040	group2_1	7783793	7784506	down	E3 ubiquitin-protein ligase RMA1H1-like
Msa1199100	group8_1	50960049	50961328	down	Protease inhibitor/seed storage/LTP family
Msa0560570	group4_1	59850311	59854483	up	Beta-xylosidase alpha-L-arabinofuranosidase
Msa0898880	group6_1	93524229	93525315	down	NA
Msa0204150	group2_1	29002082	29004321	down	deaminase
Msa1174330	group8_1	5395546	5420397	up	auxin-binding protein
Msa0385310	group3_1	88781009	88784916	up	Tubulin is the major constituent of microtubules. It binds two moles of GTP, one at an exchangeable site on the beta chain and one at a non-exchangeable site on the alpha chain
Msa0224210	group2_1	74011844	74015559	down	Belongs to the glycosyl hydrolase 32 family
Msa1029520	group7_1	62948376	62950516	down	Belongs to the UDP-glycosyltransferase family
Msa0381710	group3_1	83930925	83934102	down	Heat shock factor protein
Msa0213130	group2_1	55704109	55705488	down	Glutathione S-transferase
Msa0530790	group4_1	4883713	4884138	down	late embryogenesis abundant protein
Msa0549970	group4_1	45340810	45341882	up	NA
Msa0527880	group4_1	558067	561515	down	-
Msa0556380	group4_1	54572379	54585720	down	Plastocyanin-like domain protein
Msa0196280	group2_1	13409503	13421320	down	Belongs to the peptidase A1 family
Msa1218070	group8_1	80642522	80645543	down	phosphatase 2c
Msa0376700	group3_1	76929330	76933066	down	Two-component response regulator-like
Msa1222060	group8_1	86262034	86264326	down	WAT1-related protein
Msa0033970	group1_1	61852294	61854335	down	WRKY transcription factor
Msa0870020	group6_1	4320321	4322821	up	Gibberellin regulated protein
Msa0547740	group4_1	41093430	41096095	down	Belongs to the protein kinase superfamily
Msa0556400	group4_1	54609582	54610661	down	Plastocyanin-like domain protein
Msa0010700	group1_1	16204702	16211178	down	Zeaxanthin epoxidase, chloroplastic-like
Msa1221480	group8_1	85072198	85074503	down	WAT1-related protein
Msa1035450	group7_1	71261929	71263197	down	Catalyzes xyloglucan endohydrolysis (XEH) and or endotransglycosylation (XET). Cleaves and religates xyloglucan polymers, an essential constituent of the primary cell wall, and thereby participates in cell wall construction of growing tissues
Msa0716510	group5_1	9965142	9966607	down	-
Msa0374260	group3_1	73670849	73673329	down	NAC domain-containing protein
Msa0548130	group4_1	41840790	41843629	down	Belongs to the heat shock protein 70 family
Msa0549090	group4_1	43853035	43854591	down	Belongs to the glycosyl hydrolase 1 family
Msa1030260	group7_1	64221830	64224556	down	Peptidase C26
Msa0559770	group4_1	58904827	58909925	down	Methylmalonate-semialdehyde dehydrogenase
Msa1217750	group8_1	80239345	80243422	down	Lipoamide acyltransferase component of branched-chain alpha-keto acid dehydrogenase complex
Msa0028690	group1_1	53728393	53730528	down	Non-specific lipid-transfer protein-like
Msa1204600	group8_1	60381187	60383038	up	Lysine-rich arabinogalactan protein
Msa0010760	group1_1	16275836	16289478	down	Lycopene cyclase protein
Msa0547440	group4_1	40661796	40668981	down	Isovaleryl-CoA dehydrogenase
Msa0196260	group2_1	13337113	13352346	up	Belongs to the peptidase A1 family
Msa1192340	group8_1	37925544	37927686	up	Minor allergen Alt a
Msa0348070	group3_1	9947959	9956191	down	Protein ZINC INDUCED
Msa0040790	group1_1	71065492	71067780	up	Catalyzes xyloglucan endohydrolysis (XEH) and or endotransglycosylation (XET). Cleaves and religates xyloglucan polymers, an essential constituent of the primary cell wall, and thereby participates in cell wall construction of growing tissues
Msa0349550	group3_1	13407986	13412702	up	Belongs to the peptidase A1 family
Msa1012520	group7_1	17657891	17662378	up	Belongs to the actin family
Msa0558240	group4_1	56842904	56847678	down	Protein of unknown function (DUF1218)
Msa0376640	group3_1	76749522	76752400	down	Belongs to the yippee family
Msa0215960	group2_1	61521206	61521670	up	Stigma-specific protein, Stig1
Msa0215790	group2_1	61204913	61205385	down	-
Msa1007840	group7_1	7565713	7568299	down	Uncharacterized ACR, COG1678
Msa1040330	group7_1	77685503	77687369	up	germin-like protein
Msa0026210	group1_1	49945918	49947959	up	Belongs to the universal ribosomal protein uS12 family
Msa0743670	group5_1	64150685	64151322	up	transposition, RNA-mediated
Msa0372100	group3_1	70418993	70420138	up	36.4 kDa proline-rich
Msa0571170	group4_1	73702184	73705670	down	bifunctional UDP-glucose 4-epimerase and UDP-xylose 4-epimerase
Msa0020570	group1_1	35656380	35661416	down	Removal of H(2)O(2), oxidation of toxic reductants, biosynthesis and degradation of lignin, suberization, auxin catabolism, response to environmental stresses such as wounding, pathogen attack and oxidative stress
Msa0735280	group5_1	50409736	50411887	up	Belongs to the peroxidase family. Classical plant (class III) peroxidase subfamily
Msa0206370	group2_1	35638958	35639634	up	Belongs to the peroxidase family. Classical plant (class III) peroxidase subfamily
Msa0739460	group5_1	57766508	57768872	up	Belongs to the glycosyl hydrolase 17 family
Msa0582040	group4_1	87629153	87634902	down	Protein of unknown function (DUF1218)
Msa0220320	group2_1	68522258	68526199	down	Formiminotransferase domain
Msa1042310	group7_1	80164950	80167739	down	uridine nucleosidase 1-like
Msa0547730	group4_1	41079114	41081642	down	Belongs to the protein kinase superfamily
Msa0368900	group3_1	65875487	65878650	down	UDP-glycosyltransferase 76F1-like
Msa0563330	group4_1	63661596	63663640	down	F-box kelch-repeat protein
Msa0005890	group1_1	8686400	8687355	up	Early nodulin-like protein
Msa0207070	group2_1	37481733	37485176	down	Acetyltransferase (GNAT) domain
Msa1041260	group7_1	78848179	78851112	up	pectinesterase pectinesterase inhibitor
Msa0880410	group6_1	26997120	27000606	down	bifunctional UDP-glucose 4-epimerase and UDP-xylose 4-epimerase
Msa0579760	group4_1	84625423	84630546	down	Electron transfer flavoprotein subunit alpha
Msa0384220	group3_1	87280133	87281271	down	-
Msa0224440	group2_1	74352353	74352916	down	May be involved in both secretory and endocytic intracellular trafficking in the endosomal prevacuolar compartments
Msa0528010	group4_1	695019	695432	down	Centromere protein
Msa1190800	group8_1	34041150	34042978	down	NAC domain-containing protein
Msa0580080	group4_1	85097378	85099530	down	Polygalacturonase-like
Msa0547930	group4_1	41474515	41477713	down	ubiquitin-protein transferase activity
Msa0045730	group1_1	77669114	77671048	up	60S ribosomal protein
Msa0196950	group2_1	14550293	14558722	down	Stigma-specific protein, Stig1
Msa1220930	group8_1	84329350	84332728	down	phosphatase 2C
Msa0568010	group4_1	69600138	69605044	down	Acyl-coenzyme A oxidase
Msa0726420	group5_1	27391563	27394091	down	eukaryotic translation initiation factor
Msa0573610	group4_1	76850132	76852217	down	Inositol oxygenase
Msa0556970	group4_1	55221796	55227520	up	Protein trichome birefringence-like
Msa1201780	group8_1	55054230	55056091	up	chalcone-flavanone isomerase family protein
Msa0717610	group5_1	11482122	11485199	down	Nodulin-like
Msa0188380	group2_1	3554425	3557098	up	protein At3g15000, mitochondrial-like
Msa0047830	group1_1	80889163	80895059	down	WLM domain
Msa0571620	group4_1	74307806	74309699	up	Belongs to the MIP aquaporin (TC 1.A.8) family
Msa0355230	group3_1	29065361	29065802	down	Acyl-coenzyme A oxidase
Msa0047270	group1_1	79980156	79983243	up	Benzyl alcohol
Msa0200120	group2_1	19720570	19721500	down	Major allergen Pru
Msa1035350	group7_1	71169114	71171920	up	Belongs to the actin family
Msa0225420	group2_1	75573232	75574330	down	F-box kelch-repeat protein
Msa0561240	group4_1	60734831	60750396	down	Encoded by
Msa0031490	group1_1	58223703	58225789	down	f-box protein
Msa0372980	group3_1	71894704	71897919	down	Selenium-binding protein
Msa0196960	group2_1	14558770	14559174	down	Stigma-specific protein, Stig1
Msa1033770	group7_1	69041657	69045986	down	Triacylglycerol lipase
Msa0566260	group4_1	67294572	67297663	down	Basic blue
Msa0370910	group3_1	68839552	68843958	down	Raffinose synthase or seed imbibition protein Sip1
Msa0351990	group3_1	19620840	19625188	up	Glycine-rich RNA-binding protein
Msa1221630	group8_1	85324853	85328374	down	Glycosyltransferase family 20
Msa0709370	group5_1	522559	525600	down	Belongs to the glutathione peroxidase family
Msa0019190	group1_1	33354450	33359006	down	Catalyzes the oxidation of uric acid to 5- hydroxyisourate, which is further processed to form (S)-allantoin
Msa0740620	group5_1	59633972	59639892	down	Non-specific serine threonine protein kinase
Msa0534400	group4_1	9869403	9872242	up	Tubulin is the major constituent of microtubules. It binds two moles of GTP, one at an exchangeable site on the beta chain and one at a non-exchangeable site on the alpha chain
Msa0577730	group4_1	82049210	82051912	down	-
Msa0225720	group2_1	75849099	75850196	down	F-box kelch-repeat protein
Msa0534010	group4_1	9307508	9308736	down	UPF0098 protein
Msa1031440	group7_1	66091898	66093854	down	NAC transcription factor
Msa0389470	group3_1	94297272	94306460	down	Dehydration-responsive element-binding protein
Msa0554660	group4_1	52111290	52118187	up	beta-glucosidase activity
Msa0709730	group5_1	876345	876908	up	60S ribosome subunit biogenesis protein NIP7 homolog
Msa0386940	group3_1	90777866	90779163	down	Belongs to the plant dehydrin family
Msa0879950	group6_1	22866468	22867327	up	Protein of unknown function (DUF1442)
Msa0733410	group5_1	46661230	46662109	up	NA
Msa1225380	group8_1	90727415	90729461	up	rhamnose biosynthetic enzyme
Msa1221960	group8_1	86007010	86010546	down	Glycosyltransferase family 20
Msa0377370	group3_1	77786112	77789661	up	60S ribosomal protein
Msa0577640	group4_1	81978400	81981102	down	-
Msa1223360	group8_1	87818022	87820747	up	Removal of H(2)O(2), oxidation of toxic reductants, biosynthesis and degradation of lignin, suberization, auxin catabolism, response to environmental stresses such as wounding, pathogen attack and oxidative stress
Msa1170880	group8_1	236980	246168	down	Dehydration-responsive element-binding protein
Msa1034690	group7_1	70245784	70251609	down	galactinol--sucrose galactosyltransferase
Msa0030720	group1_1	57137091	57137950	up	Protein of unknown function (DUF1442)
Msa0366770	group3_1	61708306	61709390	down	Glutathione S-transferase
Msa1190520	group8_1	33559990	33562163	down	NAC domain-containing protein
Msa0552250	group4_1	48706957	48719025	down	Pentatricopeptide repeat-containing protein
Msa0712920	group5_1	4800094	4803597	down	Bifunctional nuclease
Msa0718560	group5_1	12789294	12793320	up	60S ribosomal Protein
Msa0364140	group3_1	56888694	56895487	down	Belongs to the uridine kinase family
Msa0728120	group5_1	31763784	31766783	down	Inositol oxygenase
Msa0734940	group5_1	49870148	49872894	down	WRKY transcription factor
Msa0571430	group4_1	74070259	74073193	down	Belongs to the glutathione peroxidase family
Msa0360640	group3_1	50089260	50090072	up	Phytohormone-binding protein-like
Msa0366760	group3_1	61705527	61705739	down	Glutathione S-transferase
Msa0378170	group3_1	78897436	78900925	down	2-oxoisovalerate dehydrogenase subunit alpha
Msa0736510	group5_1	52981566	52984584	down	SANT SWI3, ADA2, N-CoR and TFIIIB'' DNA-binding domains
Msa0223880	group2_1	73589130	73590728	up	Removal of H(2)O(2), oxidation of toxic reductants, biosynthesis and degradation of lignin, suberization, auxin catabolism, response to environmental stresses such as wounding, pathogen attack and oxidative stress
Msa0734080	group5_1	47695183	47697511	down	Cytochrome p450
Msa0008480	group1_1	12167287	12173174	down	Basic leucine zipper
Msa0550490	group4_1	45975079	45979677	up	Nucleolar protein
Msa0552510	group4_1	49191630	49194040	up	60S ribosomal Protein
Msa1188340	group8_1	28550392	28555153	up	Belongs to the peptidase A1 family
Msa0001710	group1_1	3409331	3410221	up	Cytidine deaminase
Msa0008590	group1_1	12365632	12375704	down	L-arabinokinase-like
Msa0734100	group5_1	47714477	47716805	down	Cytochrome p450
Msa1223490	group8_1	88002565	88006942	up	L-ascorbate oxidase homolog
Msa0383460	group3_1	86382146	86386875	down	Basic leucine zipper
Msa0039460	group1_1	69075856	69077208	down	Heat Stress Transcription Factor
Msa0544720	group4_1	33613702	33616263	up	isoform X1
Msa0004230	group1_1	6676138	6676476	down	-
Msa1218440	group8_1	81099848	81100397	up	leucine-rich repeat extensin-like protein
Msa1208530	group8_1	66661075	66665673	down	Programmed cell death protein
Msa0223950	group2_1	73684423	73684821	up	Glycine-rich RNA-binding protein
Msa0383240	group3_1	86017039	86019982	up	Ribosomal protein P0 is the functional equivalent of E.coli protein L10
Msa0536010	group4_1	12758850	12761456	up	Plastocyanin-like domain
Msa0560060	group4_1	59301891	59312427	down	NA
Msa1216600	group8_1	78402025	78405427	up	amine oxidase
Msa0044780	group1_1	76373080	76375138	down	DNL zinc finger
Msa1035980	group7_1	72084729	72092006	up	Sulfate transporter 3.1-like
Msa1176560	group8_1	8628145	8630911	down	-
Msa1220850	group8_1	84227213	84227926	down	Glyoxalase/Bleomycin resistance protein/Dioxygenase superfamily
Msa0377730	group3_1	78344603	78346606	down	Rare lipoprotein A (RlpA)-like double-psi beta-barrel
Msa0566490	group4_1	67588372	67589194	down	Belongs to the Casparian strip membrane proteins (CASP) family
Msa0532670	group4_1	7053787	7062447	up	beta-glucosidase activity
Msa1219920	group8_1	82881785	82886211	down	RNA binding
Msa0548300	group4_1	42137190	42139935	down	Belongs to the heat shock protein 70 family
Msa0532680	group4_1	7129348	7140174	up	beta-glucosidase activity
Msa1219790	group8_1	82696156	82705818	down	Alpha-aminoadipic semialdehyde
Msa0532610	group4_1	6828584	6835480	up	beta-glucosidase activity
Msa0226640	group2_1	77150060	77153782	up	Protein of unknown function (DUF642)
Msa0714000	group5_1	6570767	6575390	down	BTB POZ and TAZ domain-containing protein
Msa0042510	group1_1	73397031	73399609	up	Belongs to the eukaryotic ribosomal protein eL13 family
Msa0566860	group4_1	68060828	68062375	up	60S acidic ribosomal protein
Msa1174770	group8_1	5949781	5952828	down	Protein FLUORESCENT IN BLUE LIGHT
Msa0343720	group3_1	2162631	2163791	up	Putative S-adenosyl-L-methionine-dependent methyltransferase
Msa0047650	group1_1	80726914	80729864	up	isoform X1
Msa1024710	group7_1	54459007	54467763	down	Acyl-coenzyme A oxidase 4
Msa0378140	group3_1	78833849	78837336	down	2-oxoisovalerate dehydrogenase subunit alpha
Msa1215950	group8_1	77413574	77425116	down	Belongs to the major facilitator superfamily. Sugar transporter (TC 2.A.1.1) family
Msa0195580	group2_1	12427540	12429515	up	Belongs to the major facilitator superfamily. Sugar transporter (TC 2.A.1.1) family
Msa0902730	group6_1	102515116	102515820	up	structural constituent of ribosome
Msa0388540	group3_1	93000391	93003187	up	Required for the assembly and or stability of the 40S ribosomal subunit. Required for the processing of the 20S rRNA- precursor to mature 18S rRNA in a late step of the maturation of 40S ribosomal subunits
Msa0384280	group3_1	87325598	87326669	down	Protein of unknown function (DUF1195)
Msa0715260	group5_1	8229506	8230993	down	Belongs to the peroxidase family. Classical plant (class III) peroxidase subfamily
Msa1036070	group7_1	72227446	72234764	up	Sulfate transporter 3.1-like
Msa0369830	group3_1	67162368	67166208	up	lysM domain-containing GPI-anchored protein
Msa1031730	group7_1	66440208	66447242	down	Belongs to the Glu Leu Phe Val dehydrogenases family
Msa0194530	group2_1	10733903	10735563	down	-
Msa1025200	group7_1	55494938	55498797	up	Belongs to the eukaryotic ribosomal protein eS4 family
Msa0367910	group3_1	63919689	63920380	up	Belongs to the universal ribosomal protein uS12 family
Msa1182050	group8_1	16886508	16889256	down	Protein of unknown function (DUF760)
Msa0374140	group3_1	73369256	73373029	up	Inositol-3-phosphate
Msa0195560	group2_1	12391284	12396050	up	Belongs to the major facilitator superfamily. Sugar transporter (TC 2.A.1.1) family
Msa0205660	group2_1	32605655	32614589	down	Mei2-like
Msa0574340	group4_1	77781954	77786702	down	Partial alpha/beta-hydrolase lipase region
Msa0568270	group4_1	69895991	69902851	down	-
Msa0366740	group3_1	61690144	61690486	down	Glutathione S-transferase
Msa0013190	group1_1	20404363	20407571	down	Belongs to the protein kinase superfamily
Msa1197660	group8_1	48339965	48343406	down	PLATZ transcription factor family protein
Msa0207130	group2_1	37519562	37522813	down	Beta-amylase
Msa0570300	group4_1	72406747	72411301	down	-
Msa0223190	group2_1	72728602	72731461	down	PGR5-like protein
Msa0213550	group2_1	56669876	56673915	down	Belongs to the cytochrome P450 family
Msa1010740	group7_1	13926456	13933711	down	WD repeat-containing protein C2A9.03-like
Msa0193030	group2_1	8833451	8833909	down	Pathogenesis-related genes transcriptional activator PTI5-like
Msa1028700	group7_1	61852766	61859617	down	peripheral T cell tolerance induction
Msa1224490	group8_1	89439761	89444067	down	Belongs to the thiolase family
Msa1042730	group7_1	80965475	80973073	down	RING-H2 zinc finger domain
Msa0561260	group4_1	60759197	60763117	down	NA
Msa1194110	group8_1	41133689	41139004	down	alpha,alpha-trehalose-phosphate synthase UDP-forming
Msa1008360	group7_1	8565072	8568313	down	Belongs to the UDP-glycosyltransferase family
Msa1024560	group7_1	53993677	53996108	up	GDSL esterase lipase
Msa0386910	group3_1	90751182	90753555	up	synthase
Msa1170950	group8_1	358760	360590	down	60S ribosomal Protein
Msa1204510	group8_1	60268537	60271636	down	Belongs to the cytochrome P450 family
Msa0199470	group2_1	18463445	18465589	down	Transcription factor
Msa0733090	group5_1	46054723	46058036	down	Serine--glyoxylate
Msa0538160	group4_1	17294256	17297024	down	Transcription factor
Msa1215580	group8_1	76866560	76868473	up	-
Msa0367250	group3_1	62859611	62861390	down	60S ribosomal Protein
Msa1039790	group7_1	77097024	77101012	down	DNA polymerase III
Msa0576630	group4_1	80690105	80694859	down	Partial alpha/beta-hydrolase lipase region
Msa0193380	group2_1	9208442	9211363	down	NAC domain-containing protein
Msa0896630	group6_1	86898224	86902549	down	Eukaryotic peptide chain release factor subunit
Msa0898860	group6_1	93479502	93480304	down	NA
Msa0225340	group2_1	75472440	75475509	down	Ras-related protein
Msa0575710	group4_1	79651745	79653020	up	thaumatin-like protein
Msa0720310	group5_1	16248319	16249593	down	transcription factor
Msa0731780	group5_1	43281028	43289992	up	RNA-binding protein
Msa0557330	group4_1	55640648	55643840	down	Belongs to the glycosyltransferase 2 family
Msa0895440	group6_1	83353955	83365373	down	Monoglyceride lipase-like
Msa0195060	group2_1	11711366	11714618	down	Beta-amylase
Msa0725690	group5_1	25455009	25455978	up	Belongs to the RNase T2 family
Msa0532890	group4_1	7459345	7462986	down	Prokaryotic RING finger family 4
Msa0189900	group2_1	5359587	5359904	up	NA
Msa1206180	group8_1	63084855	63087612	down	Beta-amylase
Msa0220960	group2_1	69496769	69498234	up	Fasciclin-like arabinogalactan protein
Msa0553750	group4_1	51005704	51008686	up	-
Msa0577160	group4_1	81344639	81351463	down	-
Msa1173680	group8_1	4225910	4227316	down	F-box LRR-repeat protein
Msa0373270	group3_1	72298299	72300979	down	CTD small phosphatase-like protein
Msa0880170	group6_1	26529293	26535611	down	Belongs to the universal ribosomal protein uL1 family
Msa0550070	group4_1	45492668	45496680	down	BTB POZ domain-containing protein
Msa1203440	group8_1	57662831	57664909	down	Belongs to the 'GDSL' lipolytic enzyme family
Msa1191460	group8_1	36001138	36002473	down	BEST Arabidopsis thaliana protein match is
Msa1032670	group7_1	67649479	67654877	down	WD repeat-containing protein C2A9.03-like
Msa0364900	group3_1	58461162	58462730	down	Cytochrome p450
Msa0033740	group1_1	61464377	61465756	up	Indole-3-acetic acid-induced protein
Msa0726030	group5_1	26207868	26209280	down	NAC transcription factor
Msa0215970	group2_1	61523538	61523969	up	Stigma-specific protein, Stig1
Msa0017600	group1_1	29344379	29347916	down	Ubiquitin-binding WIYLD domain
Msa1200160	group8_1	52492411	52497836	down	Hydrolyzes acetyl esters in homogalacturonan regions of pectin. In type I primary cell wall, galacturonic acid residues of pectin can be acetylated at the O-2 and O-3 positions. Decreasing the degree of acetylation of pectin gels in vitro alters their physical properties
Msa1225720	group8_1	91164834	91168409	up	Nucleolar protein 56-like
Msa1204650	group8_1	60448391	60451702	down	Belongs to the cytochrome P450 family
Msa0871660	group6_1	6598125	6602255	up	Converts alpha-aldose to the beta-anomer
Msa0212710	group2_1	54868066	54868293	down	Cysteine-rich and transmembrane domain-containing protein
Msa0187920	group2_1	2736166	2738106	down	-
Msa0734120	group5_1	47735523	47737545	down	NADPH-dependent FMN reductase
Msa1036710	group7_1	73159525	73163297	down	Belongs to the actin-binding proteins ADF family
Msa0581610	group4_1	87108311	87115810	down	Belongs to the mitochondrial carrier (TC 2.A.29) family
Msa0552570	group4_1	49245823	49249497	up	Delta(24)-sterol
Msa0727510	group5_1	29995815	29998977	up	Alpha-1,4-glucan-protein synthase UDP-forming
Msa0534390	group4_1	9857759	9860473	up	Tubulin is the major constituent of microtubules. It binds two moles of GTP, one at an exchangeable site on the beta chain and one at a non-exchangeable site on the alpha chain
Msa1025220	group7_1	55622367	55626226	up	Belongs to the eukaryotic ribosomal protein eS4 family
Msa1215330	group8_1	76565214	76567121	up	-
Msa0879150	group6_1	20762646	20766325	down	Inositol oxygenase
Msa0191550	group2_1	7168053	7168493	up	60S ribosomal Protein
Msa0564630	group4_1	65318682	65321315	up	Tubulin is the major constituent of microtubules. It binds two moles of GTP, one at an exchangeable site on the beta chain and one at a non-exchangeable site on the alpha chain
Msa0033780	group1_1	61571171	61573715	up	Endoglucanase
Msa1190950	group8_1	34263395	34267605	down	3-hydroxyacyl-CoA dehydrogenase, C-terminal domain
Msa1031740	group7_1	66448152	66450159	up	Required for ribosome biogenesis. Part of a complex which catalyzes pseudouridylation of rRNA. This involves the isomerization of uridine such that the ribose is subsequently attached to C5, instead of the normal N1
Msa0038630	group1_1	68143430	68150900	down	ABC transporter C family member
Msa0216230	group2_1	61957478	61961963	down	-
Msa0714460	group5_1	7104917	7107907	down	Belongs to the cytochrome P450 family
Msa0006640	group1_1	9634583	9638433	down	-
Msa0382030	group3_1	84503126	84506248	up	-
Msa1199110	group8_1	50966690	50971243	up	NA
Msa1012800	group7_1	18231400	18234029	down	Omega-hydroxypalmitate O-feruloyl
Msa0201090	group2_1	21853773	21857987	down	Haloacid dehalogenase-like hydrolase domain-containing protein
Msa0223840	group2_1	73499308	73504411	down	Plant protein of unknown function (DUF936)
Msa0218830	group2_1	66319666	66321573	up	Belongs to the eukaryotic ribosomal protein P1 P2 family
Msa0565230	group4_1	66142557	66144239	down	glutathione transferase activity
Msa0901720	group6_1	98583644	98584097	up	phospholipase
Msa0367570	group3_1	63266241	63271986	down	phosphatase 2C
Msa1030380	group7_1	64446207	64456647	down	S-adenosyl-L-methionine-dependent protein-lysine N- methyltransferase that methylates elongation factor 1-alpha
Msa0528040	group4_1	724339	725571	down	zinc finger CCCH domain-containing protein
Msa0037490	group1_1	66506523	66508294	down	Belongs to the GST superfamily
Msa0740550	group5_1	59550032	59554516	down	SNF1-related protein kinase regulatory
Msa0389460	group3_1	94274059	94278169	down	Lignin degradation and detoxification of lignin-derived products
Msa0201440	group2_1	22900157	22901092	up	Belongs to the glycosyl hydrolase 18 family
Msa0746880	group5_1	70501916	70504358	down	12-oxophytodienoate reductase
Msa1222070	group8_1	86264971	86265403	down	NA
Msa0887550	group6_1	49494111	49498333	down	Belongs to the sterol desaturase family
Msa0025990	group1_1	49585999	49591535	down	OTU-like cysteine protease
Msa0714830	group5_1	7642790	7643176	up	RALF-like 34
Msa1200500	group8_1	53132248	53136256	up	A reductase
Msa0191450	group2_1	7080343	7080783	up	60S ribosomal Protein
Msa0387180	group3_1	91088929	91090607	down	-
Msa1170890	group8_1	265274	269377	down	Lignin degradation and detoxification of lignin-derived products
Msa1198450	group8_1	50003955	50009344	down	-
Msa1026640	group7_1	58842609	58845700	down	Cinnamyl alcohol dehydrogenase
Msa0868870	group6_1	2666174	2667016	up	Germin-like protein subfamily 1 member
Msa0887720	group6_1	50296547	50300700	down	Heat shock protein
Msa0030440	group1_1	56810829	56811798	up	acid phosphatase
Msa1032630	group7_1	67592959	67599041	down	DUF4210
Msa1201540	group8_1	54691872	54694732	up	Tetratricopeptide repeat
Msa0030930	group1_1	57437278	57442211	down	alpha-galactosidase
Msa0559530	group4_1	58706627	58710639	up	Belongs to the heat shock protein 70 family
Msa0868110	group6_1	1600001	1600960	down	-
Msa0040690	group1_1	70970332	70972479	up	Belongs to the universal ribosomal protein uS8 family
Msa1207850	group8_1	65665490	65667790	up	Belongs to the glycosyl hydrolase 32 family
Msa1039650	group7_1	76875410	76878356	down	epoxide hydrolase
Msa0016510	group1_1	27295942	27298668	down	Cinnamyl alcohol dehydrogenase
Msa0559790	group4_1	58968344	58970683	down	glutamine amidotransferase
Msa0198540	group2_1	17149993	17157034	down	Belongs to the 3-hydroxyisobutyrate dehydrogenase family
Msa0204420	group2_1	29559718	29565316	down	lysine-specific demethylase
Msa0388980	group3_1	93535787	93539620	down	Belongs to the ubiquitin-conjugating enzyme family
Msa0879250	group6_1	21180302	21183981	down	Inositol oxygenase
Msa0872670	group6_1	8239945	8243847	up	Lamin-like protein
Msa0533520	group4_1	8534091	8535030	up	Germin-like protein subfamily 1 member
Msa0201460	group2_1	22979667	22994499	up	Belongs to the glycosyl hydrolase 18 family
Msa1008410	group7_1	8691345	8694848	down	Belongs to the UDP-glycosyltransferase family
Msa0721420	group5_1	17987894	17993376	down	Mechanosensitive ion channel protein 2
Msa0018300	group1_1	30558706	30560856	down	3-oxo-Delta(4,5)-steroid 5-beta-reductase-like
Msa0882040	group6_1	30661479	30667140	down	pectinesterase
Msa0045850	group1_1	77825476	77827438	up	Belongs to the peroxidase family. Classical plant (class III) peroxidase subfamily
Msa0343080	group3_1	1094745	1095137	up	RALF-like 34
Msa0029700	group1_1	55070371	55074728	down	May act early in the ethylene signal transduction pathway, possibly as an ethylene receptor, or as a regulator of the pathway
Msa0046240	group1_1	78267303	78269259	up	Belongs to the peroxidase family. Classical plant (class III) peroxidase subfamily
Msa0741170	group5_1	60662322	60664921	down	Serine--glyoxylate
Msa0376930	group3_1	77257147	77258178	up	Belongs to the glycosyltransferase 8 family
Msa0016340	group1_1	27146017	27151062	up	Belongs to the chaperonin (HSP60) family
Msa0714470	group5_1	7112400	7114911	down	Belongs to the cytochrome P450 family
Msa0901110	group6_1	97382730	97384068	down	rRNA processing
Msa0201430	group2_1	22895534	22898906	up	Belongs to the glycosyl hydrolase 18 family
Msa0744420	group5_1	65191057	65192631	up	glucan endo-13-beta-glucosidase
Msa0186510	group2_1	1230224	1234794	down	ATP-dependent zinc metalloprotease FTSH
Msa0880920	group6_1	27768158	27770776	up	Belongs to the chalcone isomerase family
Msa0384050	group3_1	87115562	87120143	down	Xylulose kinase-like
Msa0012160	group1_1	18270724	18273870	down	Ankyrin repeat-containing protein
Msa0552220	group4_1	48667370	48668595	down	Heavy metal-associated isoprenylated plant protein
Msa0743290	group5_1	63444942	63446109	up	lipid-transfer protein DIR1
Msa0721230	group5_1	17665781	17667783	down	Heat Stress Transcription Factor
Msa0882070	group6_1	30724204	30727045	down	transcription factor
Msa0891920	group6_1	68565331	68570745	down	transcriptional co-repressor
Msa0201450	group2_1	22905071	22906006	up	Belongs to the glycosyl hydrolase 18 family
Msa0744540	group5_1	65384990	65386473	up	NAD(P)H-dependent 6'-deoxychalcone synthase-like
Msa0553140	group4_1	50027405	50029628	down	Belongs to the expansin family
Msa0028630	group1_1	53644936	53653105	down	methylcrotonoyl-CoA carboxylase subunit alpha
Msa0713900	group5_1	6379698	6384636	up	Mitochondrial outer membrane protein porin
Msa0549020	group4_1	43779849	43780259	up	histone H3
Msa0007920	group1_1	11332920	11335451	down	Ring finger domain
Msa0719330	group5_1	14404449	14408344	down	Phosphoribulokinase
Msa0194310	group2_1	10218211	10218863	up	Belongs to the 'GDSL' lipolytic enzyme family
Msa0045310	group1_1	77181471	77184223	down	malate transporter
Msa0724860	group5_1	23962030	23964359	down	Belongs to the peroxidase family. Classical plant (class III) peroxidase subfamily
Msa0869930	group6_1	4212078	4214550	up	isoform X1
Msa0563150	group4_1	63450437	63451246	up	Small nuclear ribonucleoprotein-associated protein
Msa0001860	group1_1	3573171	3577546	down	alpha,alpha-trehalose-phosphate synthase
Msa0037720	group1_1	66836393	66845151	down	Belongs to the GST superfamily
Msa0209080	group2_1	45876758	45880821	down	Protein Dr1 homolog
Msa1023860	group7_1	52081907	52083942	down	Belongs to the mitochondrial carrier (TC 2.A.29) family
Msa0385770	group3_1	89462809	89467379	down	ATP-dependent zinc metalloprotease FTSH
Msa0717380	group5_1	11164138	11166520	up	60S ribosomal protein
Msa0528990	group4_1	1990856	1991511	down	Glu S.griseus protease inhibitor-like
Msa0714320	group5_1	6952117	6953958	up	Lysine-rich arabinogalactan protein
Msa0012020	group1_1	18106860	18110854	down	TIFY 6B-like
Msa0573160	group4_1	76239607	76246210	up	Cytochrome p450
Msa0573030	group4_1	76062443	76072948	down	Belongs to the short-chain dehydrogenases reductases (SDR) family
Msa0734280	group5_1	48032565	48034688	down	zinc finger CCCH domain-containing protein
Msa1213480	group8_1	73635112	73637450	up	H ACA ribonucleoprotein complex subunit 2-like
Msa0203110	group2_1	26740989	26747467	down	Aldehyde dehydrogenase family
Msa1031990	group7_1	66786822	66792115	up	5-methyltetrahydropteroyltriglutamate-- homocysteine
Msa0571480	group4_1	74110740	74113837	up	Tubulin is the major constituent of microtubules. It binds two moles of GTP, one at an exchangeable site on the beta chain and one at a non-exchangeable site on the alpha chain
Msa0729290	group5_1	36155106	36157963	up	S-adenosyl-l-methionine decarboxylase leader peptide
Msa0530710	group4_1	4774221	4774478	down	Cotton fibre expressed protein
Msa0046950	group1_1	79366946	79370225	down	Light-inducible protein
Msa0729090	group5_1	35541508	35545032	down	Protein of unknown function (DUF1442)
Msa0714360	group5_1	6998202	7000042	up	Lysine-rich arabinogalactan protein
Msa0581110	group4_1	86454057	86457604	up	CS domain
Msa0032780	group1_1	59917729	59920291	up	60S ribosomal protein
Msa0191080	group2_1	6594811	6598416	down	PLAC8 family
Msa0535370	group4_1	11616652	11619397	down	Ribulose bisphosphate carboxylase oxygenase activase
Msa0212530	group2_1	54657721	54665098	up	Elongation factor
Msa0201470	group2_1	22999686	23000621	up	Belongs to the glycosyl hydrolase 18 family
Msa0026270	group1_1	50044058	50047119	up	60S ribosomal Protein
Msa0010460	group1_1	15779510	15781737	down	Belongs to the GRAS family
Msa0006030	group1_1	8812901	8813830	down	LURP-one-related
Msa0718360	group5_1	12519932	12523320	down	Plant intracellular ras-group-related LRR protein
Msa0868820	group6_1	2643120	2644365	up	Germin-like protein subfamily 1 member
Msa0368910	group3_1	65878796	65881825	down	Protein of unknown function (DUF620)
Msa0373810	group3_1	72901918	72904444	down	Pectate lyase
Msa0368290	group3_1	64772507	64773095	up	GTPase activator activity
Msa0533510	group4_1	8522562	8523693	up	Germin-like protein subfamily 1 member
Msa0375320	group3_1	74996613	75013338	down	Rhodanese Cell cycle control phosphatase superfamily protein
Msa0220970	group2_1	69502851	69505661	down	alpha,alpha-trehalose-phosphate synthase
Msa0574950	group4_1	78706344	78710688	down	NA
Msa0896560	group6_1	86738034	86740886	down	Belongs to the heat shock protein 70 family
Msa0577150	group4_1	81332009	81338889	down	-
Msa1180000	group8_1	13747519	13749745	up	60s ribosomal protein
Msa0897810	group6_1	90196815	90199660	up	transposition, RNA-mediated
Msa1006160	group7_1	4836196	4840960	down	2-aminoethanethiol dioxygenase-like
Msa0573430	group4_1	76621060	76622933	down	transcription, DNA-templated
Msa0222340	group2_1	71553791	71558332	down	ABC transporter F family member
Msa1033920	group7_1	69301860	69303063	up	Histone H2A
Msa1215690	group8_1	77023195	77024846	up	-
Msa0383350	group3_1	86249734	86251971	down	Nucleoredoxin
Msa1196490	group8_1	45825738	45827824	down	F-box kelch-repeat protein
Msa0204240	group2_1	29172789	29179701	down	CBL-interacting serine threonine-protein kinase
Msa1222540	group8_1	86782553	86784561	down	f-box protein
Msa0032830	group1_1	59967093	59973467	down	Pre-mRNA-splicing factor
Msa1206810	group8_1	63925761	63930363	down	dual specificity protein phosphatase
Msa0383260	group3_1	86094923	86095794	down	Basic leucine zipper
Msa1008390	group7_1	8640520	8642762	down	Belongs to the UDP-glycosyltransferase family
Msa0735070	group5_1	50063104	50065097	up	Belongs to the class I-like SAM-binding methyltransferase superfamily. Cation-independent O- methyltransferase family
Msa1175180	group8_1	6456723	6462643	up	Acts in the modification of cell walls via demethylesterification of cell wall pectin
Msa0738300	group5_1	56051203	56053967	down	deaminase
Msa1038350	group7_1	75165254	75168570	down	Light-inducible protein
Msa0017050	group1_1	28232763	28235880	up	60S ribosomal Protein
Msa0378890	group3_1	79756553	79758140	up	Mitochondrial import inner membrane translocase subunit
Msa0572590	group4_1	75469760	75473495	up	KAT8 regulatory NSL complex subunit
Msa0377070	group3_1	77450301	77451888	up	Mitochondrial import inner membrane translocase subunit
Msa0532210	group4_1	6228099	6228755	up	Abscisic acid receptor
Msa0573120	group4_1	76180886	76181536	up	Cytochrome p450
Msa1022730	group7_1	49527117	49530236	up	protein At2g39795, mitochondrial-like
Msa0530800	group4_1	4886897	4887660	down	NA
Msa0729200	group5_1	35747473	35749001	up	Belongs to the eukaryotic ribosomal protein P1 P2 family
Msa0029540	group1_1	54829017	54830169	down	Autophagy-related protein
Msa0875640	group6_1	12296290	12300899	up	protein trichome birefringence-like 19
Msa0216200	group2_1	61924219	61925929	up	Belongs to the universal ribosomal protein uS4 family
Msa0579810	group4_1	84657256	84660070	up	Involved in biosynthesis of the thiamine precursor thiazole. Catalyzes the conversion of NAD and glycine to adenosine diphosphate 5-(2-hydroxyethyl)-4-methylthiazole-2-carboxylic acid (ADT), an adenylated thiazole intermediate. The reaction includes an iron-dependent sulfide transfer from a conserved cysteine residue of the protein to a thiazole intermediate. The enzyme can only undergo a single …
Msa1203870	group8_1	59085897	59088144	down	Remorin, C-terminal region
Msa0382520	group3_1	85157179	85159791	down	Protein of unknown function (DUF4050)
Msa0046190	group1_1	78237356	78239973	up	Belongs to the chalcone isomerase family
Msa0382610	group3_1	85269698	85270669	down	EG45-like domain containing protein
Msa0869390	group6_1	3546832	3547011	up	Arabinogalactan peptide
Msa1211920	group8_1	71694149	71709775	up	amine oxidase
Msa1029840	group7_1	63349733	63356430	up	subtilisin-like protease
Msa0034500	group1_1	62525564	62528310	down	Gibberellin receptor
Msa0352970	group3_1	22483403	22486940	down	Polygalacturonase
Msa0868190	group6_1	1707850	1710825	down	Protein ZINC INDUCED
Msa1036370	group7_1	72713897	72714821	down	Photosystem II reaction center W protein, chloroplastic-like
Msa0005570	group1_1	8226310	8227464	up	Belongs to the universal ribosomal protein uL14 family
Msa0549930	group4_1	45238290	45247289	up	UDP-D-xylose L-fucose alpha-1,3-D-xylosyltransferase
Msa0203080	group2_1	26501503	26505390	up	subtilisin-like
Msa0222210	group2_1	71222216	71227040	down	VWA domain containing CoxE-like protein
Msa1204240	group8_1	59753659	59755579	down	Transcription factor
Msa0200080	group2_1	19659804	19660820	up	Major allergen Pru
Msa0016310	group1_1	27085937	27086963	down	Blue copper
Msa0042230	group1_1	72986505	72990108	down	Glutathione S-transferase
Msa1216590	group8_1	78342805	78361180	up	amine oxidase
Msa0215480	group2_1	60749503	60753529	down	Encoded by
Msa0580100	group4_1	85144872	85145460	up	GTPase activator activity
Msa0209090	group2_1	45939193	45949331	down	Acyl-activating enzyme 17
Msa1180820	group8_1	15053838	15055259	up	This protein promotes the GTP-dependent binding of aminoacyl-tRNA to the A-site of ribosomes during protein biosynthesis
Msa0876850	group6_1	15355632	15358647	up	This protein promotes the GTP-dependent binding of aminoacyl-tRNA to the A-site of ribosomes during protein biosynthesis
Msa0205950	group2_1	33894706	33899104	down	Cysteine proteinase inhibitor
Msa1012710	group7_1	18144552	18147096	down	Omega-hydroxypalmitate O-feruloyl
Msa0535740	group4_1	12167440	12173431	down	2-oxoisovalerate dehydrogenase subunit beta
Msa1221290	group8_1	84853063	84854726	down	Catalyzes xyloglucan endohydrolysis (XEH) and or endotransglycosylation (XET). Cleaves and religates xyloglucan polymers, an essential constituent of the primary cell wall, and thereby participates in cell wall construction of growing tissues
Msa1183630	group8_1	18913398	18916012	up	Nucleoside diphosphate kinase
Msa1177520	group8_1	9894764	9897408	up	Reticulon-like protein
Msa0744100	group5_1	64780562	64783948	up	heat shock
Msa0554290	group4_1	51556151	51562121	up	methyltransferase involved in the maturation of rRNA and in the biogenesis of ribosomal subunits
Msa1030760	group7_1	64983649	64987448	up	Belongs to the mitochondrial carrier (TC 2.A.29) family
Msa0899730	group6_1	95070238	95076464	down	chlorophyll(ide) b reductase NYC1
Msa0527740	group4_1	361801	362253	down	Zinc finger A20 and AN1 domain-containing stress-associated protein
Msa0369780	group3_1	67081679	67086132	down	Haloacid dehalogenase-like hydrolase
Msa0578570	group4_1	83109378	83113340	down	carboxylase beta chain
Msa0366780	group3_1	61710902	61717506	down	Glutathione S-transferase
Msa0741550	group5_1	61283865	61284376	up	Belongs to the eukaryotic ribosomal protein eL13 family
Msa0026250	group1_1	50013116	50019989	down	LRR receptor-like serine threonine-protein kinase
Msa0373900	group3_1	73056642	73060327	down	lanC-like protein GCL1
Msa0212100	group2_1	53870466	53871257	down	cysteine-type peptidase activity
Msa1018990	group7_1	40013178	40018017	down	Scavenger mRNA decapping enzyme C-term binding
Msa1193650	group8_1	40082136	40085820	up	Reversible hydration of carbon dioxide
Msa0733040	group5_1	45923098	45931693	down	Histidine phosphatase superfamily (branch 1)
Msa1028900	group7_1	62097600	62099539	down	Tyrosine-protein phosphatase
Msa0732500	group5_1	44900755	44904569	down	Reversible hydration of carbon dioxide
Msa0224840	group2_1	74809896	74818944	down	transcription factor
Msa0893860	group6_1	78720116	78724659	up	Miraculin-like
Msa0380800	group3_1	82758992	82760505	down	two-component response regulator
Msa0373250	group3_1	72287429	72290655	down	REF SRPP-like protein
Msa0215390	group2_1	60582997	60585018	up	Involved in the biogenesis of the 60S ribosomal subunit
Msa1015060	group7_1	26175090	26181541	down	monodehydroascorbate reductase, cytoplasmic isoform 2
Msa1210070	group8_1	68731379	68733497	down	transcription factor
Msa0573730	group4_1	76996756	76997529	down	RNA binding
Msa0369280	group3_1	66350140	66354862	down	Phosphoinositide phospholipase C
Msa0187280	group2_1	1971916	1973231	down	LURP-one-related
Msa0375310	group3_1	74986716	74988748	up	Glycine-rich RNA-binding protein
Msa0571980	group4_1	74788762	74790077	down	LURP-one-related
Msa1211810	group8_1	71533396	71535828	down	transcription factor
Msa1204190	group8_1	59705918	59707047	down	Early nodulin-93-like
Msa1207840	group8_1	65654713	65659220	up	Monocopper oxidase-like protein
Msa0562530	group4_1	62459802	62460242	up	40S ribosomal protein
Msa1013430	group7_1	19982445	19984642	up	NA
Msa0556210	group4_1	54288861	54292542	down	VID27 cytoplasmic protein
Msa0728270	group5_1	32792598	32796630	down	Belongs to the iron ascorbate-dependent oxidoreductase family
Msa1213860	group8_1	74112822	74114790	down	Transcription factor
Msa0728550	group5_1	33260281	33264313	down	Belongs to the iron ascorbate-dependent oxidoreductase family
Msa1204160	group8_1	59675964	59677084	down	Early nodulin-93-like
Msa0736890	group5_1	53572732	53576248	up	Belongs to the glycosyl hydrolase 17 family
Msa0538450	group4_1	17777079	17778806	up	Belongs to the peroxidase family. Classical plant (class III) peroxidase subfamily
Msa1184780	group8_1	20904434	20910710	down	BON1-associated protein 2-like
Msa0575470	group4_1	79346894	79356369	down	Eukaryotic peptide chain release factor GTP-binding
Msa0355670	group3_1	30470242	30472965	down	Belongs to the 'GDSL' lipolytic enzyme family
Msa1221300	group8_1	84857546	84857842	down	Catalyzes xyloglucan endohydrolysis (XEH) and or endotransglycosylation (XET). Cleaves and religates xyloglucan polymers, an essential constituent of the primary cell wall, and thereby participates in cell wall construction of growing tissues
Msa0561290	group4_1	60802356	60810746	down	Encoded by
Msa1186260	group8_1	24384838	24387504	down	Annexin-like protein
Msa0709790	group5_1	911530	911769	up	NA
Msa0728370	group5_1	32973408	32977440	down	Belongs to the iron ascorbate-dependent oxidoreductase family
Msa0898980	group6_1	93755642	93758790	up	Emopamil binding protein
Msa1220060	group8_1	83066231	83071622	up	Stress responsive A/B Barrel Domain
Msa0188740	group2_1	3937806	3940915	up	Elongation factor
Msa0874730	group6_1	10541052	10544560	up	Alpha-1,4-glucan-protein synthase (UDP-forming)
Msa1003110	group7_1	167826	169611	up	Mediates both low-affinity uptake and efflux of sugar across the membrane
Msa0376850	group3_1	77170498	77172211	up	Belongs to the eukaryotic ribosomal protein P1 P2 family
Msa0899090	group6_1	93869088	93876118	down	Partial alpha/beta-hydrolase lipase region
Msa0004030	group1_1	6508150	6509372	up	Gibberellin-regulated protein
Msa0189740	group2_1	5188722	5190146	up	UDP-glucosyltransferase family
Msa0572170	group4_1	74969808	74971117	down	LURP-one-related
Msa1221090	group8_1	84575955	84578643	up	Small nuclear ribonucleoprotein
Msa1190820	group8_1	34091151	34091960	up	metallothionein-like protein
Msa0741030	group5_1	60262726	60262983	up	NA
Msa1010520	group7_1	13687333	13690846	up	Chitinase-like protein
Msa0538520	group4_1	17892400	17894127	up	Belongs to the peroxidase family. Classical plant (class III) peroxidase subfamily
Msa0379480	group3_1	80637214	80639492	up	transcription factor
Msa1008740	group7_1	9315679	9317619	up	Glycine-rich RNA-binding protein
Msa0744090	group5_1	64751113	64754456	up	heat shock
Msa1021470	group7_1	45870975	45875963	up	Glycine-rich cell wall structural protein
Msa0555490	group4_1	53484606	53486697	up	60S ribosomal protein L11-like
Msa0382370	group3_1	84894243	84895930	down	CCR4-associated factor 1 homolog
Msa0736560	group5_1	53087493	53092128	down	Belongs to the nonaspanin (TM9SF) (TC 9.A.2) family
Msa0577320	group4_1	81620104	81622369	up	Catalyzes xyloglucan endohydrolysis (XEH) and or endotransglycosylation (XET). Cleaves and religates xyloglucan polymers, an essential constituent of the primary cell wall, and thereby participates in cell wall construction of growing tissues
Msa1007100	group7_1	6510414	6511856	up	UDP-glucose 6-dehydrogenase
Msa0886970	group6_1	47699838	47704395	up	mediator of RNA polymerase II transcription subunit
Msa0738860	group5_1	56916004	56917223	down	Cold and drought-regulated protein
Msa0553060	group4_1	49837720	49842822	down	EF-hand, calcium binding motif
Msa0875340	group6_1	11889752	11894173	down	Converts proline to delta-1-pyrroline-5-carboxylate
Msa1176720	group8_1	8918138	8921151	down	Calcineurin B-like protein
Msa0028150	group1_1	52909117	52911305	up	Belongs to the universal ribosomal protein uS19 family
Msa0553210	group4_1	50147835	50149977	up	Belongs to the ubiquitin-conjugating enzyme family
Msa0715250	group5_1	8218776	8220444	down	Belongs to the peroxidase family. Classical plant (class III) peroxidase subfamily
Msa0045840	group1_1	77817064	77822262	up	Belongs to the chalcone isomerase family
Msa0191320	group2_1	6948105	6952834	down	Sphingosine kinase
Msa0212620	group2_1	54767260	54775517	up	Elongation factor
Msa0343510	group3_1	1698360	1700951	down	Heat Stress Transcription Factor
Msa1198480	group8_1	50098449	50107358	down	anthranilate phosphoribosyltransferase
Msa0710940	group5_1	2835156	2837048	up	NA
Msa1207490	group8_1	64974989	64983105	up	Nitrate transporter
Msa0709850	group5_1	955033	955287	down	ubiquitin modification-dependent histone binding
Msa0350880	group3_1	16308682	16311980	down	Protein EARLY RESPONSIVE TO DEHYDRATION 15-like
Msa0187740	group2_1	2481425	2484680	up	Emopamil binding protein
Msa1013420	group7_1	19978804	19979496	up	structural constituent of ribosome
Msa1211940	group8_1	71778855	71781649	down	Belongs to the 'GDSL' lipolytic enzyme family
Msa1212650	group8_1	72633721	72637765	down	Chaperone protein
Msa0027260	group1_1	51520879	51522957	up	Ribosomal protein L14p/L23e
Msa0024940	group1_1	47831223	47833838	down	Heat Stress Transcription Factor
Msa0744560	group5_1	65394610	65396089	up	NAD(P)H-dependent 6'-deoxychalcone synthase-like
Msa1172300	group8_1	2224417	2229545	down	-
Msa0046230	group1_1	78257743	78264089	up	Belongs to the chalcone isomerase family
Msa0371510	group3_1	69671913	69678423	up	Belongs to the multicopper oxidase family
Msa0043850	group1_1	75344341	75346235	down	transcription factor
Msa0219210	group2_1	66714473	66715829	down	Regulates membrane-cell wall junctions and localized cell wall deposition. Required for establishment of the Casparian strip membrane domain (CSD) and the subsequent formation of Casparian strips, a cell wall modification of the root endodermis that determines an apoplastic barrier between the intraorganismal apoplasm and the extraorganismal apoplasm and prevents lateral diffusion (By similarity)
Msa0355600	group3_1	30284421	30286934	down	Thioredoxin-like 1-2, chloroplastic
Msa0568290	group4_1	69911576	69912838	down	Stress enhanced protein 2
Msa0868840	group6_1	2653387	2654232	up	Germin-like protein subfamily 1 member
Msa0186190	group2_1	902567	909073	down	Catalyzes the phosphorylation of D-fructose 6-phosphate to fructose 1,6-bisphosphate by ATP, the first committing step of glycolysis
Msa0191100	group2_1	6629957	6632549	down	Minor allergen Alt a
Msa0388930	group3_1	93481892	93484283	up	structural constituent of ribosome
Msa1019260	group7_1	40679809	40688030	up	Belongs to the eukaryotic ribosomal protein eS8 family
Msa0217310	group2_1	64134405	64150758	down	Core histone H2A/H2B/H3/H4
Msa0548410	group4_1	42443223	42445105	down	ENTH domain
Msa0548970	group4_1	43640725	43648944	up	DNA-damage-repair toleration protein
Msa0010530	group1_1	15935753	15938232	down	f-box protein
Msa0005330	group1_1	7844697	7845179	down	kDa class II heat shock protein-like
Msa1195300	group8_1	43168024	43170045	up	Involved in the biogenesis of the 60S ribosomal subunit
Msa0219920	group2_1	67894773	67896089	down	Zinc finger protein
Msa0562800	group4_1	62972516	62978193	down	Belongs to the class-III pyridoxal-phosphate-dependent aminotransferase family
Msa0575950	group4_1	79945917	79950043	down	Potassium transporter
Msa0718480	group5_1	12717811	12723993	down	Diacylglycerol O-acyltransferase
Msa0560160	group4_1	59401797	59412124	up	NA
Msa1218520	group8_1	81182271	81183401	up	3-oxo-Delta(4,5)-steroid 5-beta-reductase-like
Msa1010460	group7_1	13545795	13550935	down	phosphatase 2c
Msa0895360	group6_1	83112270	83118325	down	dihydropyrimidine dehydrogenase
Msa0384090	group3_1	87181865	87185820	down	Belongs to the protein kinase superfamily. Ser Thr protein kinase family
Msa0227640	group2_1	78893888	78896302	up	protein At3g15000, mitochondrial-like
Msa0880750	group6_1	27615336	27616466	up	3-oxo-Delta(4,5)-steroid 5-beta-reductase-like
Msa0741000	group5_1	60228248	60228505	up	NA
Msa0552720	group4_1	49381396	49386779	up	RNA recognition motif
Msa0880910	group6_1	27760231	27764891	up	Belongs to the chalcone isomerase family
Msa0035740	group1_1	64084718	64090439	down	Pyruvate kinase
Msa0014990	group1_1	24121235	24122962	up	60S ribosomal protein L11-like
Msa0715680	group5_1	8767432	8769914	down	Thioredoxin-like protein HCF164
Msa0737690	group5_1	55066996	55069797	down	glycerol-3-phosphate acyltransferase
Msa0716080	group5_1	9431147	9437368	down	Repeated motif present between transmembrane helices in cystinosin, yeast ERS1p, mannose-P-dolichol utilization defect 1, and other hypothetical proteins.
Msa0544010	group4_1	31869744	31873706	up	( )-delta-cadinene synthase
Msa0028420	group1_1	53329359	53331249	up	Histone H2A
Msa0571110	group4_1	73605501	73607489	down	Heavy-metal-associated domain
Msa0887590	group6_1	49708588	49709255	up	Belongs to the universal ribosomal protein uS12 family
Msa0348830	group3_1	11662162	11664339	up	40S ribosomal protein
Msa0212510	group2_1	54617129	54624238	up	Elongation factor
Msa0533990	group4_1	9292996	9295960	up	Tubulin is the major constituent of microtubules. It binds two moles of GTP, one at an exchangeable site on the beta chain and one at a non-exchangeable site on the alpha chain
Msa1003250	group7_1	310234	311455	up	Mediates both low-affinity uptake and efflux of sugar across the membrane
Msa1038860	group7_1	75833463	75835116	down	histidine-containing phosphotransfer protein
Msa0725990	group5_1	26142386	26144641	down	cell wall organization
Msa0738890	group5_1	56971305	56972618	down	Cold and drought-regulated protein
Msa0546620	group4_1	38507468	38510532	down	SANT SWI3, ADA2, N-CoR and TFIIIB'' DNA-binding domains
Msa0019390	group1_1	33678879	33685097	up	Guanine nucleotide-binding protein-like 3 homolog
Msa0027590	group1_1	51945559	51947198	up	60S ribosomal protein
Msa1191830	group8_1	36665339	36670661	up	RNA recognition motif
Msa0562000	group4_1	61650523	61653691	up	Polygalacturonase
Msa0003420	group1_1	5941629	5945145	down	Bifunctional nuclease
Msa0532240	group4_1	6264570	6268015	down	Stores iron in a soluble, non-toxic, readily available form. Important for iron homeostasis. Iron is taken up in the ferrous form and deposited as ferric hydroxides after oxidation
Msa0216760	group2_1	62967508	62972495	up	Root cap
Msa0902740	group6_1	102519492	102522165	up	structural constituent of ribosome
Msa0379120	group3_1	80015542	80017389	down	f-box protein
Msa1177030	group8_1	9362701	9368258	down	Common plant regulatory factor
Msa0581370	group4_1	86755084	86757053	down	Catalyzes xyloglucan endohydrolysis (XEH) and or endotransglycosylation (XET). Cleaves and religates xyloglucan polymers, an essential constituent of the primary cell wall, and thereby participates in cell wall construction of growing tissues
Msa0579010	group4_1	83701350	83704475	down	Glutathione S-transferase omega-like 2
Msa0046200	group1_1	78243240	78247901	up	Belongs to the chalcone isomerase family
Msa1193670	group8_1	40097149	40106257	up	Reversible hydration of carbon dioxide
Msa1030710	group7_1	64922126	64922662	up	-
Msa1180840	group8_1	15073283	15074776	up	Transcriptional activator that specifically binds 5'- GATA-3' or 5'-GAT-3' motifs within gene promoters
Msa1218600	group8_1	81238355	81238902	up	structural constituent of ribosome
Msa0563540	group4_1	63907175	63910416	up	Belongs to the eukaryotic ribosomal protein eS4 family
Msa0027130	group1_1	51405602	51409464	up	Belongs to the protein kinase superfamily. Ser Thr protein kinase family
Msa0877420	group6_1	16821605	16822937	down	Dehydrogenase
Msa1212080	group8_1	71933482	71936760	down	Belongs to the 'GDSL' lipolytic enzyme family
Msa0563690	group4_1	64131230	64133419	down	-
Msa0575530	group4_1	79414221	79416672	up	Guanine nucleotide-binding protein subunit beta-like
Msa0740170	group5_1	58987317	58996266	up	assists the folding of proteins upon ATP hydrolysis
Msa0569320	group4_1	71196585	71198150	up	Pentatricopeptide repeat-containing protein
Msa1211820	group8_1	71575902	71580819	up	Belongs to the nucleosome assembly protein (NAP) family
Msa1034240	group7_1	69664387	69664929	down	glycerol-3-phosphate dehydrogenase NAD(
Msa0211620	group2_1	53122778	53125974	down	Nuclear transcription factor Y subunit
Msa0200420	group2_1	20460763	20464235	down	phosphatase 2c
Msa0891700	group6_1	67751726	67759331	up	Putative S-adenosyl-L-methionine-dependent methyltransferase
Msa0898060	group6_1	90716984	90720269	up	PB1 domain
Msa0711920	group5_1	3780014	3782273	down	acyl-activating enzyme 1
Msa0539690	group4_1	20860515	20865293	down	transcription factor
Msa0037950	group1_1	67145515	67148906	up	Sucrose transport
Msa1186110	group8_1	24067503	24074193	down	Ring finger
Msa0563970	group4_1	64413071	64415350	up	Catalyzes xyloglucan endohydrolysis (XEH) and or endotransglycosylation (XET). Cleaves and religates xyloglucan polymers, an essential constituent of the primary cell wall, and thereby participates in cell wall construction of growing tissues
Msa0227530	group2_1	78789252	78792471	up	protein At3g15000, mitochondrial-like
Msa0715670	group5_1	8762067	8767047	down	wall-associated receptor kinase-like
Msa1003890	group7_1	974089	977899	down	Belongs to the major facilitator superfamily. Sugar transporter (TC 2.A.1.1) family
Msa0572640	group4_1	75559810	75564105	down	-
Msa1003660	group7_1	737552	743530	down	Belongs to the major facilitator superfamily. Sugar transporter (TC 2.A.1.1) family
Msa0709820	group5_1	946089	947230	down	-
Msa1218590	group8_1	81231603	81232086	up	structural constituent of ribosome
Msa1223390	group8_1	87843107	87846240	up	-
Msa0028440	group1_1	53355319	53358580	up	Domain of unknown function (DUF4378)
Msa0576940	group4_1	81108103	81110282	up	Plectin/S10 domain
Msa0222370	group2_1	71630291	71631770	down	transcription factor
Msa1195290	group8_1	43155971	43164729	up	NA
Msa1201770	group8_1	55041020	55041982	up	Gibberellin regulated protein
Msa0028930	group1_1	54059659	54062959	down	RAN GTPase-activating protein
Msa0024710	group1_1	47402772	47404746	up	Belongs to the eukaryotic ribosomal protein P1 P2 family
Msa0367170	group3_1	62730297	62731966	up	Belongs to the iron ascorbate-dependent oxidoreductase family
Msa0196880	group2_1	14462195	14465200	down	WRKY transcription factor
Msa0745250	group5_1	66469235	66475868	down	Coproporphyrinogen-III oxidase
Msa0577370	group4_1	81704425	81710097	down	Belongs to the class-III pyridoxal-phosphate-dependent aminotransferase family
Msa1209190	group8_1	67606227	67610251	down	inactive poly ADP-ribose polymerase
Msa0383900	group3_1	86940944	86944304	down	Belongs to the protein kinase superfamily. Ser Thr protein kinase family
Msa0189300	group2_1	4699775	4702959	up	Component of the ribosome assembly machinery. Nuclear paralog of the ribosomal protein P0, it binds pre-60S subunits at an early stage of assembly in the nucleolus, and is replaced by P0 in cytoplasmic pre-60S subunits and mature 80S ribosomes
Msa1003700	group7_1	764805	770783	down	Belongs to the major facilitator superfamily. Sugar transporter (TC 2.A.1.1) family
Msa1021520	group7_1	45926212	45928425	up	60S ribosomal protein
Msa0209800	group2_1	49232571	49233864	down	Heme oxygenase 1
Msa1209860	group8_1	68490362	68494394	down	inactive poly ADP-ribose polymerase
Msa0383940	group3_1	86976238	86978461	up	Belongs to the protein kinase superfamily
Msa1010500	group7_1	13680234	13680683	up	Chitinase-like protein
Msa0374290	group3_1	73686949	73691350	down	Belongs to the aldehyde dehydrogenase family
Msa0221650	group2_1	70349362	70354797	up	Carbamoyl-phosphate synthase large
Msa0197140	group2_1	14831032	14837720	up	Catalytic subunit of pyrophosphate--fructose 6-phosphate 1-phosphotransferase. Catalyzes the phosphorylation of D-fructose 6-phosphate, the first committing step of glycolysis. Uses inorganic phosphate (PPi) as phosphoryl donor instead of ATP like common ATP-dependent phosphofructokinases (ATP-PFKs), which renders the reaction reversible, and can thus function both in glycolysis and gluconeogenes…
Msa0878410	group6_1	19315268	19318523	down	2-aminoethanethiol
Msa1177970	group8_1	10527209	10532189	down	glycerol-3-phosphate acyltransferase
Msa0571920	group4_1	74682099	74684264	up	Plectin/S10 domain
Msa0016350	group1_1	27156190	27162149	up	Belongs to the chaperonin (HSP60) family
Msa0376460	group3_1	76576065	76577034	down	-
Msa0741380	group5_1	61083010	61085805	up	Belongs to the GST superfamily
Msa1007040	group7_1	6344410	6351500	down	vacuolar amino acid transporter
Msa1180920	group8_1	15172490	15176039	down	-
Msa0041980	group1_1	72559012	72561857	up	isoform X1
Msa0870330	group6_1	4710672	4715693	down	Protein NRT1 PTR FAMILY
Msa0887580	group6_1	49612906	49615891	up	Belongs to the arginase family
Msa0005150	group1_1	7618672	7622381	down	Protein REVERSION-TO-ETHYLENE SENSITIVITY1-like
Msa1206780	group8_1	63853170	63857835	down	dual specificity protein phosphatase
Msa1009300	group7_1	10594121	10596377	up	NA
Msa0213120	group2_1	55671263	55688242	down	Glutathione S-transferase
Msa0026280	group1_1	50048232	50057305	down	SANT SWI3, ADA2, N-CoR and TFIIIB'' DNA-binding domains
Msa0218720	group2_1	66058216	66061996	up	histone deacetylase
Msa0045810	group1_1	77802551	77807209	up	Belongs to the chalcone isomerase family
Msa0372950	group3_1	71824154	71826959	up	Adenosylhomocysteinase
Msa0557850	group4_1	56344421	56347728	up	Pistil-specific extensin-like protein
Msa0736540	group5_1	53072131	53073838	down	Universal stress protein family
Msa0735030	group5_1	50021429	50024276	up	Belongs to the class I-like SAM-binding methyltransferase superfamily. Cation-independent O- methyltransferase family
Msa0724950	group5_1	24177093	24181954	down	Belongs to the protein kinase superfamily
Msa0387230	group3_1	91133955	91135653	down	Protein of unknown function (DUF3339)
Msa0186240	group2_1	938198	941554	down	Belongs to the protein kinase superfamily. Ser Thr protein kinase family
Msa1035550	group7_1	71366354	71369816	up	Dirigent proteins impart stereoselectivity on the phenoxy radical-coupling reaction, yielding optically active lignans from two molecules of coniferyl alcohol in the biosynthesis of lignans, flavonolignans, and alkaloids and thus plays a central role in plant secondary metabolism
Msa0720340	group5_1	16281571	16283986	down	-
Msa0373830	group3_1	72925503	72929936	up	assists the folding of proteins upon ATP hydrolysis
Msa1203910	group8_1	59232953	59235429	down	Remorin, C-terminal region
Msa0576100	group4_1	80167026	80169157	down	Annexin D5-like
Msa1181300	group8_1	15628918	15630605	down	glycine-rich protein
Msa0381470	group3_1	83640308	83652979	down	Belongs to the class-IV pyridoxal-phosphate-dependent aminotransferase family
Msa0744550	group5_1	65389794	65391179	up	NAD(P)H-dependent 6'-deoxychalcone synthase-like
Msa0367160	group3_1	62710207	62714252	up	Leucine rich repeat N-terminal domain
Msa0037480	group1_1	66501536	66504051	up	synthase
Msa1211010	group8_1	70385107	70386377	down	glycine-rich protein
Msa0221950	group2_1	70816983	70819684	up	Protein disulfide isomerase-like
Msa0031860	group1_1	58695585	58698351	down	-
Msa0201590	group2_1	23159131	23166798	down	Adagio protein
Msa0902760	group6_1	102528740	102529482	up	structural constituent of ribosome
Msa0746640	group5_1	69039597	69042947	up	Non-specific lipid transfer protein GPI-anchored
Msa0725740	group5_1	25556975	25560784	down	E3 ubiquitin-protein ligase
Msa1219890	group8_1	82825992	82828804	up	subtilisin-like
Msa0573360	group4_1	76545140	76547893	down	F-box LRR-repeat protein
Msa0042200	group1_1	72943654	72967259	down	Ecotropic viral integration site 5 protein homolog
Msa0531080	group4_1	5194832	5196462	up	Belongs to the iron ascorbate-dependent oxidoreductase family
Msa1015720	group7_1	30123418	30128391	up	nitrite transporter
Msa0348880	group3_1	11810521	11816612	up	acetyltransferase At3g50280-like
Msa0869660	group6_1	3912456	3917467	up	Animal haem peroxidase
Msa1181910	group8_1	16637754	16661677	up	Peptidyl-prolyl cis-trans isomerase
Msa0041640	group1_1	72065714	72067797	up	Cysteine-rich and transmembrane domain-containing protein
Msa1013400	group7_1	19969506	19970238	up	NA
Msa0038350	group1_1	67787891	67791678	down	Belongs to the TUB family
Msa0553160	group4_1	50058945	50076511	down	Belongs to the class-III pyridoxal-phosphate-dependent aminotransferase family
Msa1028190	group7_1	60837793	60840735	down	ATG8-interacting protein
Msa1019000	group7_1	40065042	40066865	down	Belongs to the heat shock protein 70 family
Msa0559320	group4_1	58517562	58530680	down	DUF21 domain-containing protein
Msa0388520	group3_1	92985980	92990021	up	40S ribosomal protein
Msa1041680	group7_1	79251663	79253200	up	60S ribosomal protein
Msa1019160	group7_1	40340862	40345339	down	Scavenger mRNA decapping enzyme C-term binding
Msa0580220	group4_1	85279090	85280487	down	Vacuolar protein sorting-associated protein 62
Msa1015990	group7_1	31134360	31139174	down	Cystinosin homolog
Msa0352990	group3_1	22505554	22507515	down	transposition, RNA-mediated
Msa0216380	group2_1	62167636	62170757	down	lanC-like protein
Msa0880240	group6_1	26756868	26761355	up	GMP synthase
Msa0531030	group4_1	5148628	5150258	up	Belongs to the iron ascorbate-dependent oxidoreductase family
Msa0383930	group3_1	86968384	86974683	down	Catalyzes the phosphorylation of D-fructose 6-phosphate to fructose 1,6-bisphosphate by ATP, the first committing step of glycolysis
Msa0557540	group4_1	55991057	55991536	down	Belongs to the small heat shock protein (HSP20) family
Msa0029230	group1_1	54474946	54477084	down	(cyclin-dependent kinase) inhibitor
Msa1035220	group7_1	70982028	70983269	up	-
Msa1179170	group8_1	12458612	12483956	up	Plant lipoxygenase may be involved in a number of diverse aspects of plant physiology including growth and development, pest resistance, and senescence or responses to wounding
Msa1019240	group7_1	40624306	40632638	up	Belongs to the eukaryotic ribosomal protein eS8 family
Msa0213540	group2_1	56654377	56658890	down	Belongs to the cytochrome P450 family
Msa1033540	group7_1	68715383	68721584	down	Methyltransferase
Msa0363880	group3_1	56529865	56535465	down	E3 ubiquitin-protein ligase
Msa0880490	group6_1	27139742	27140629	down	HVA22-like protein
Msa0212670	group2_1	54817146	54818840	down	BOI-related E3 ubiquitin-protein ligase 3
Msa0032390	group1_1	59458616	59461809	up	Belongs to the protein kinase superfamily. Ser Thr protein kinase family
Msa0379680	group3_1	81044588	81050426	down	Protein prenyltransferase alpha subunit repeat
Msa0020290	group1_1	35239750	35245564	up	Pentatricopeptide repeat-containing protein At1g80270, mitochondrial-like
Msa0383550	group3_1	86466214	86471985	down	protein kinase activity
Msa1039450	group7_1	76690224	76692932	down	Serine threonine-protein phosphatase
Msa0712040	group5_1	3885349	3888074	up	Belongs to the ubiquitin-conjugating enzyme family
Msa1016510	group7_1	33267500	33268702	down	BEST Arabidopsis thaliana protein match is
Msa0010800	group1_1	16326640	16330667	down	Arabidopsis phospholipase-like protein (PEARLI 4)
Msa1181330	group8_1	15691780	15697570	up	Peptidyl-prolyl cis-trans isomerase
Msa0874720	group6_1	10538223	10539116	up	Alpha-1,4-glucan-protein synthase (UDP-forming)
Msa0032130	group1_1	59092374	59095565	up	Belongs to the protein kinase superfamily. Ser Thr protein kinase family
Msa0208030	group2_1	42154037	42154873	down	Protein of unknown function, DUF617
Msa0013310	group1_1	20632502	20638824	down	Long chain acyl-CoA synthetase
Msa0385150	group3_1	88669304	88673331	up	Endoglucanase
Msa0219280	group2_1	66805564	66808345	down	NAC domain-containing protein
Msa0365330	group3_1	59272298	59277951	up	Omega-3 fatty acid desaturase
Msa0033170	group1_1	60483322	60485127	down	histidine-containing phosphotransfer protein
Msa0744860	group5_1	65880461	65880685	up	cellular macromolecule catabolic process
Msa0582070	group4_1	87768145	87772209	up	40S ribosomal protein
Msa0383280	group3_1	86144215	86145581	down	RNA binding
Msa0041450	group1_1	71854778	71857905	up	Tubulin is the major constituent of microtubules. It binds two moles of GTP, one at an exchangeable site on the beta chain and one at a non-exchangeable site on the alpha chain
Msa0020180	group1_1	35125420	35128698	down	Xylem serine proteinase
Msa0189920	group2_1	5371054	5372223	down	RING-H2 finger protein
Msa0721590	group5_1	18379518	18385233	down	Belongs to the multi antimicrobial extrusion (MATE) (TC 2.A.66.1) family
Msa0215670	group2_1	61074787	61078536	down	Belongs to the yippee family
Msa0738100	group5_1	55798624	55801930	up	RIBOSOMAL protein
Msa0195760	group2_1	12685372	12692663	down	F-box LRR-repeat protein
Msa0575990	group4_1	80027774	80029894	down	Annexin D5-like
Msa0040130	group1_1	70110392	70119893	down	aminoacylase activity
Msa0577670	group4_1	82002755	82005532	up	Nuclear transport factor
Msa0190550	group2_1	6034610	6039197	down	receptor-like protein kinase
Msa0564330	group4_1	64967390	64968763	down	f-box protein
Msa0010890	group1_1	16453941	16457825	up	Belongs to the D-isomer specific 2-hydroxyacid dehydrogenase family
Msa0031140	group1_1	57745383	57748672	up	metal-nicotianamine transporter
Msa1016500	group7_1	33233006	33234208	down	BEST Arabidopsis thaliana protein match is
Msa0043610	group1_1	74847537	74854770	up	NA
Msa0221130	group2_1	69732899	69735494	down	NA
Msa0207120	group2_1	37502998	37504011	down	NA
Msa0200400	group2_1	20391747	20394158	down	ethylene-responsive transcription factor
Msa1031850	group7_1	66599327	66608093	down	Spermidine hydroxycinnamoyl
Msa0743920	group5_1	64494927	64501204	up	Mitochondrial import inner membrane translocase subunit
Msa0897680	group6_1	90060872	90063480	up	transposition, RNA-mediated
Msa0740120	group5_1	58933327	58938493	down	Broad-Complex, Tramtrack and Bric a brac
Msa0217620	group2_1	64540557	64542129	up	40S ribosomal protein
Msa0014530	group1_1	23028091	23028889	up	Transcription factor
Msa0002210	group1_1	4061576	4062754	up	Reticulon-like protein
Msa0577760	group4_1	82073411	82076185	up	Nuclear transport factor
Msa0041630	group1_1	72050001	72054143	down	nucleobase-ascorbate transporter
Msa0353110	group3_1	22903966	22907579	up	Belongs to the mitochondrial carrier (TC 2.A.29) family
Msa0194240	group2_1	10100162	10101041	up	Rhodanese-like domain-containing protein 19
Msa1191730	group8_1	36531209	36535625	down	Thioredoxin-like protein
Msa0029100	group1_1	54260032	54276922	down	HUA2-like protein
Msa0554970	group4_1	52709242	52714876	down	Acyl-coenzyme A oxidase
Msa1203940	group8_1	59348088	59350122	up	Late embryogenesis abundant protein
Msa0746400	group5_1	68556760	68562595	down	Paired amphipathic helix protein
Msa1224560	group8_1	89572913	89578813	down	Paired amphipathic helix protein
Msa0882360	group6_1	31466749	31468222	down	transcription factor
Msa1219800	group8_1	82706828	82707789	down	NA
Msa0228390	group2_1	80320999	80324747	down	Belongs to the yippee family
Msa0535700	group4_1	12112782	12118954	down	Aldo-keto reductase family 4 member
Msa0371440	group3_1	69591712	69594438	down	two-component response regulator
Msa1041250	group7_1	78841709	78844377	down	pectinesterase pectinesterase inhibitor
Msa0529900	group4_1	3714168	3716993	up	Belongs to the eukaryotic ribosomal protein eS12 family
Msa0738350	group5_1	56100117	56103141	up	Ribosomal protein P0 is the functional equivalent of E.coli protein L10
Msa0574880	group4_1	78628969	78631095	up	Belongs to the universal ribosomal protein uS5 family
Msa0544650	group4_1	33526270	33526715	up	NA
Msa0346330	group3_1	6702823	6707450	down	catalytic domain of ctd-like phosphatases
Msa0880470	group6_1	27113286	27115276	down	Heavy-metal-associated domain
Msa0040220	group1_1	70300654	70303712	up	Belongs to the eukaryotic ribosomal protein eS1 family
Msa0532310	group4_1	6320153	6322100	down	This protein promotes the GTP-dependent binding of aminoacyl-tRNA to the A-site of ribosomes during protein biosynthesis
Msa0372690	group3_1	71405218	71409703	down	Ran guanine nucleotide release
Msa0730460	group5_1	39785184	39791058	up	Belongs to the glycosyl hydrolase 31 family
Msa0573740	group4_1	77005906	77009006	down	pectinesterase
Msa0220380	group2_1	68553449	68561532	down	Protein STRUBBELIG-RECEPTOR FAMILY 3-like
Msa0228210	group2_1	79898238	79901985	down	Belongs to the yippee family
Msa0222300	group2_1	71496002	71500011	down	SNF1-related protein kinase regulatory subunit
Msa0531550	group4_1	5725864	5728449	down	Belongs to the mitochondrial carrier (TC 2.A.29) family
Msa0220160	group2_1	68352990	68358255	down	Wound-induced protein
Msa1183960	group8_1	19496766	19501953	down	Encoded by
Msa0045320	group1_1	77185932	77186973	down	glutathione
Msa0735750	group5_1	51435472	51438975	down	Mitochondrial calcium uniporter
Msa0724670	group5_1	23491783	23499889	down	Protein NRT1 PTR FAMILY 4.6-like
Msa0546370	group4_1	38031131	38035786	down	Pheophorbide A oxygenase
Msa1192680	group8_1	38619576	38621905	down	Thaumatin-like protein
Msa0375930	group3_1	75894239	75898853	down	RNA polymerase sigma factor
Msa0561430	group4_1	60952768	60954902	up	ribosomal protein
Msa1191610	group8_1	36323474	36325372	down	Aldo/keto reductase family
Msa0729840	group5_1	37810152	37814491	down	Agenet domain
Msa1192760	group8_1	38693115	38695439	down	Thaumatin-like protein
Msa1003760	group7_1	826564	832449	down	Belongs to the major facilitator superfamily. Sugar transporter (TC 2.A.1.1) family
Msa0575070	group4_1	78857338	78861187	up	Aspartate-semialdehyde
Msa0874830	group6_1	10684322	10685391	up	Pollen proteins Ole e I like
Msa0191070	group2_1	6587324	6591785	down	Nitric oxide synthase-interacting
Msa0208140	group2_1	42404624	42405454	down	Protein of unknown function, DUF617
Msa0547890	group4_1	41440040	41442850	down	Glutelin type-A
Msa0565680	group4_1	66550848	66559053	down	LRR receptor-like serine threonine-protein kinase
Msa0197050	group2_1	14687663	14693731	up	strubbelig-receptor family
Msa0021800	group1_1	39407196	39408296	down	Ribulose bisphosphate carboxylase oxygenase activase
Msa0578410	group4_1	82951214	82957492	down	Glycoprotein 3-alpha-l-fucosyltransferase
Msa0355980	group3_1	31640727	31645469	up	Belongs to the nucleosome assembly protein (NAP) family
Msa0007390	group1_1	10612615	10619588	down	RING finger and CHY zinc finger domain-containing protein
Msa0188970	group2_1	4204511	4210206	down	Family of unknown function (DUF716)
Msa0718040	group5_1	12148674	12150160	up	high mobility group
Msa0369320	group3_1	66385647	66387298	down	Phosphoinositide phospholipase C
Msa0213610	group2_1	56731256	56733237	up	Glucan endo-1,3-beta-glucosidase-like
Msa0896710	group6_1	87408092	87414309	up	Dolichyl-diphosphooligosaccharide--protein glycosyltransferase subunit
Msa0350690	group3_1	15971957	15982167	up	Dirigent proteins impart stereoselectivity on the phenoxy radical-coupling reaction, yielding optically active lignans from two molecules of coniferyl alcohol in the biosynthesis of lignans, flavonolignans, and alkaloids and thus plays a central role in plant secondary metabolism
Msa1181250	group8_1	15539543	15544509	up	Peptidyl-prolyl cis-trans isomerase
Msa1042130	group7_1	79885739	79888873	down	f-box protein
Msa0731500	group5_1	42406221	42412627	up	Encoded by
Msa1177540	group8_1	9924635	9929636	down	Putative S-adenosyl-L-methionine-dependent methyltransferase
Msa0560120	group4_1	59372710	59373081	up	Classical arabinogalactan protein 1-like
Msa0207710	group2_1	40352708	40359477	up	Belongs to the class I-like SAM-binding methyltransferase superfamily. Protein arginine N- methyltransferase family
Msa1180390	group8_1	14338720	14345651	up	This protein promotes the GTP-dependent binding of aminoacyl-tRNA to the A-site of ribosomes during protein biosynthesis
Msa0557580	group4_1	56035425	56036798	down	Ubiquitin exists either covalently attached to another protein, or free (unanchored). When covalently bound, it is conjugated to target proteins via an isopeptide bond either as a monomer (monoubiquitin), a polymer linked via different Lys residues of the ubiquitin (polyubiquitin chains) or a linear polymer linked via the initiator Met of the ubiquitin (linear polyubiquitin chains). Polyubiquitin…
Msa1219510	group8_1	82420669	82422741	down	late embryogenesis abundant protein
Msa1042090	group7_1	79829450	79833426	down	Sulfite exporter TauE/SafE
Msa0714640	group5_1	7321174	7329317	up	Belongs to the UDP-glycosyltransferase family
Msa0569140	group4_1	70953152	70956017	down	Aminotransferase class-V
Msa0573530	group4_1	76746309	76749081	down	F-box LRR-repeat protein
Msa0721150	group5_1	17579457	17584415	down	Belongs to the UDP-glycosyltransferase family
Msa0570240	group4_1	72337851	72340665	down	Flavinator of succinate dehydrogenase
Msa0543660	group4_1	30245631	30247422	up	Catalyzes xyloglucan endohydrolysis (XEH) and or endotransglycosylation (XET). Cleaves and religates xyloglucan polymers, an essential constituent of the primary cell wall, and thereby participates in cell wall construction of growing tissues
Msa0578600	group4_1	83142439	83144840	down	NYN domain
Msa0346830	group3_1	7658703	7663044	up	Belongs to the glycosyltransferase 2 family
Msa1187220	group8_1	26681634	26686206	down	Cysteine proteinase inhibitor
Msa0029590	group1_1	54935201	54939591	down	Belongs to the glycosyltransferase 2 family
Msa0900040	group6_1	95437519	95445072	down	Belongs to the major facilitator superfamily. Sugar transporter (TC 2.A.1.1) family
Msa0216370	group2_1	62164096	62166421	down	Stem-specific protein
Msa0027800	group1_1	52398629	52401927	up	CDT1-like protein
Msa0358730	group3_1	44287201	44292393	down	Reticulon-like protein
Msa0384170	group3_1	87265550	87266669	up	-
Msa1218910	group8_1	81603099	81609875	down	gal1,galk
Msa0579370	group4_1	84014629	84014889	down	NA
Msa0883870	group6_1	36029612	36030763	up	Citrate-binding protein-like
Msa0215780	group2_1	61199757	61200838	down	-
Msa1038800	group7_1	75790670	75796681	down	BONZAI 3-like
Msa1027440	group7_1	59861744	59862814	up	Plastocyanin-like domain
Msa0221980	group2_1	70878878	70880408	up	Protein disulfide isomerase-like
Msa0024720	group1_1	47406427	47409639	up	Belongs to the universal ribosomal protein uL11 family
Msa0348460	group3_1	10861741	10882663	up	nadph quinone
Msa1191820	group8_1	36623141	36628368	up	Enoyl- acyl-carrier-protein reductase NADH , chloroplastic-like
Msa0747230	group5_1	70879874	70887571	down	Respiratory burst
Msa0711000	group5_1	2883206	2884460	up	NA
Msa0220310	group2_1	68504748	68511584	down	Formiminotransferase domain
Msa1011700	group7_1	16372531	16375609	up	Belongs to the heat shock protein 70 family
Msa1182030	group8_1	16872461	16875461	up	Belongs to the glycosyl hydrolase 17 family
Msa1174300	group8_1	5376985	5377365	down	-
Msa0216210	group2_1	61937297	61938833	down	NA
Msa0385610	group3_1	89185116	89191267	down	Nucleoredoxin
Msa0581220	group4_1	86528908	86529890	up	U3 small nucleolar ribonucleoprotein protein
Msa0563670	group4_1	64108154	64110914	up	Nuclear transport factor
Msa0199860	group2_1	19270216	19271305	up	Belongs to the glycosyl hydrolase 17 family
Msa0557480	group4_1	55899689	55910268	down	Cytochrome p450
Msa1214860	group8_1	75693864	75696732	down	Equilibrative nucleotide transporter
Msa0530700	group4_1	4761581	4764138	down	Glyoxalase/Bleomycin resistance protein/Dioxygenase superfamily
Msa1025250	group7_1	55634781	55638018	down	Stores iron in a soluble, non-toxic, readily available form. Important for iron homeostasis. Iron is taken up in the ferrous form and deposited as ferric hydroxides after oxidation
Msa0571580	group4_1	74281979	74285027	up	GMP synthase
Msa0366810	group3_1	61768965	61771916	down	Glutathione S-transferase
Msa0740580	group5_1	59588690	59592034	up	Calmodulin mediates the control of a large number of enzymes, ion channels and other proteins by Ca(2 ). Among the enzymes to be stimulated by the calmodulin-Ca(2 ) complex are a number of protein kinases and phosphatases
Msa0343760	group3_1	2204987	2211799	down	gal1,galk
Msa0545050	group4_1	34487732	34490769	down	Apoptosis-inducing factor
Msa1198100	group8_1	49462436	49462717	up	NA
Msa1029820	group7_1	63324381	63330639	up	subtilisin-like protease
Msa0001760	group1_1	3479605	3481723	up	Belongs to the universal ribosomal protein uS5 family
Msa1006880	group7_1	5873348	5874370	down	Zinc-finger homeodomain protein
Msa1024420	group7_1	53760533	53762446	up	GDSL esterase lipase
Msa0215460	group2_1	60701218	60705151	up	transcription factor
Msa0728950	group5_1	35312299	35314612	down	phosphatase 2c
Msa1037420	group7_1	74055453	74058205	down	-
Msa0389610	group3_1	94544973	94549063	up	Malate dehydrogenase
Msa0557010	group4_1	55275274	55285155	up	phospholipase
Msa1188410	group8_1	28669387	28678463	up	Prohibitin-3
Msa0871640	group6_1	6575130	6584961	up	Converts alpha-aldose to the beta-anomer
Msa1007180	group7_1	6568525	6569839	down	Cytochrome b5-like Heme/Steroid binding domain
Msa0530660	group4_1	4715162	4719459	up	Hydrolyzes glycerol-phospholipids at the terminal phosphodiesteric bond
Msa0734950	group5_1	49893830	49895059	down	WRKY transcription factor
Msa0220290	group2_1	68490048	68495886	down	Protein TIC 20-IV, chloroplastic-like
Msa0022900	group1_1	43213111	43215954	up	Belongs to the peroxidase family. Classical plant (class III) peroxidase subfamily
Msa0568280	group4_1	69906176	69908341	down	-
Msa1008730	group7_1	9309569	9313325	up	Glycine-rich RNA-binding protein
Msa0221590	group2_1	70245254	70250803	down	NA
Msa0190720	group2_1	6245188	6246357	down	Mediator-associated protein 1-like
Msa0186180	group2_1	898704	901599	up	Belongs to the protein kinase superfamily
Msa0530680	group4_1	4725272	4727793	up	At2g34160-like
Msa0725030	group5_1	24363723	24365005	up	transcription factor
Msa1201890	group8_1	55171009	55172213	up	lactoylglutathione
Msa0003660	group1_1	6230146	6234016	down	Belongs to the major facilitator superfamily. Sugar transporter (TC 2.A.1.1) family
Msa0199900	group2_1	19322599	19337873	down	Serine threonine-protein phosphatase 4 regulatory subunit
Msa0006150	group1_1	8919086	8923344	down	Belongs to the aldehyde dehydrogenase family
Msa1207900	group8_1	65748727	65757867	down	Myelodysplasia-myeloid leukemia factor 1-interacting protein
Msa1172530	group8_1	2596640	2597230	down	E3 ubiquitin-protein ligase
Msa0711570	group5_1	3452425	3456944	up	Nitrate transporter
Msa0564560	group4_1	65202504	65208372	up	Belongs to the glycosyl hydrolase 17 family
Msa1008380	group7_1	8626861	8629166	down	Belongs to the UDP-glycosyltransferase family
Msa0189640	group2_1	5107943	5112944	up	UDP-glucosyltransferase family
Msa0881320	group6_1	28349266	28362547	up	UDP-glucosyltransferase family
Msa0004300	group1_1	6717935	6720472	down	-
Msa0578460	group4_1	83026880	83033220	down	Glycoprotein 3-alpha-l-fucosyltransferase
Msa0890580	group6_1	63484351	63496817	down	-
Msa0017210	group1_1	28575617	28580929	up	G3BP-like protein
Msa0560170	group4_1	59417453	59417851	up	NA
Msa0219240	group2_1	66735147	66741635	down	OTU domain-containing protein
Msa1215980	group8_1	77480550	77486981	up	DNA replication licensing factor
Msa0550120	group4_1	45531666	45532872	up	glycine-rich RNA-binding
Msa0200090	group2_1	19668102	19691389	up	Major allergen Pru
Msa0550590	group4_1	46147875	46153352	up	Belongs to the MCM family
Msa0552180	group4_1	48639106	48640434	up	3-oxo-Delta(4,5)-steroid 5-beta-reductase-like
Msa0343340	group3_1	1389077	1391652	down	Belongs to the mitochondrial carrier (TC 2.A.29) family
Msa0034280	group1_1	62216491	62220458	up	Hydrolyzes acetyl esters in homogalacturonan regions of pectin. In type I primary cell wall, galacturonic acid residues of pectin can be acetylated at the O-2 and O-3 positions. Decreasing the degree of acetylation of pectin gels in vitro alters their physical properties
Msa1027700	group7_1	60213348	60217075	up	UDP-galactose UDP-glucose transporter
Msa0195850	group2_1	12799618	12804465	up	glutamine synthetase
Msa1027640	group7_1	60117174	60123938	up	Periodic tryptophan protein
Msa1175830	group8_1	7397337	7399371	up	Belongs to the eukaryotic ribosomal protein P1 P2 family
Msa0578560	group4_1	83105121	83108919	down	DJ-1/PfpI family
Msa0876760	group6_1	15163443	15166787	up	Ribosomal protein S7e
Msa0740980	group5_1	60219487	60219744	up	NA
Msa0382770	group3_1	85519370	85520892	up	RNA-binding protein
Msa0227450	group2_1	78554194	78564754	up	Methionine
Msa0714520	group5_1	7174944	7177464	up	Microtubule-associated protein RP EB family member
Msa0388290	group3_1	92711404	92717145	down	Repressor of RNA polymerase III transcription
Msa1029620	group7_1	63123786	63130907	down	Belongs to the UDP-glycosyltransferase family
Msa0368090	group3_1	64233325	64238552	down	Lipase 3 N-terminal region
Msa1206100	group8_1	62898478	62910908	down	ATP-dependent serine protease that mediates the selective degradation of misfolded and unassembled polypeptides in the peroxisomal matrix. Necessary for type 2 peroxisome targeting signal (PTS2)-containing protein processing and facilitates peroxisome matrix protein import
Msa0204220	group2_1	29129279	29131725	down	Belongs to the mitochondrial carrier (TC 2.A.29) family
Msa0576330	group4_1	80391757	80396683	up	Endoglucanase
Msa1022270	group7_1	48263152	48265780	down	isoform X1
Msa0553590	group4_1	50882654	50883099	up	Encoded by
Msa0376430	group3_1	76533920	76535638	down	Calcineurin B-like protein
Msa0556520	group4_1	54761443	54763150	down	-
Msa0577130	group4_1	81298114	81298435	up	NA
Msa0572570	group4_1	75461881	75462503	up	-
Msa0882890	group6_1	32840800	32843869	down	S-type anion channel
Msa0019060	group1_1	32637919	32640023	down	Belongs to the major facilitator superfamily. Sugar transporter (TC 2.A.1.1) family
Msa1176120	group8_1	8024447	8025757	down	Homeobox-leucine zipper protein
Msa0207680	group2_1	40311679	40314171	up	3-ketoacyl-CoA synthase
Msa0568900	group4_1	70515108	70515518	up	histone H3
Msa1019150	group7_1	40321895	40323721	down	Belongs to the heat shock protein 70 family
Msa0364010	group3_1	56680745	56684201	down	RbcX protein
Msa0560440	group4_1	59734947	59742399	down	isoform X1
Msa1008970	group7_1	9709358	9742934	down	Isoflavonoid malonyl transferase
Msa0025150	group1_1	48160467	48165318	down	Alcohol dehydrogenase transcription factor Myb/SANT-like
Msa0223240	group2_1	72788802	72791756	up	isoform X1
Msa0571090	group4_1	73582277	73585411	down	HVA22-like protein
Msa0010340	group1_1	15550487	15552893	down	Mediates both low-affinity uptake and efflux of sugar across the membrane
Msa0710250	group5_1	2243658	2250347	down	inactive poly ADP-ribose polymerase
Msa1039200	group7_1	76308398	76314842	up	assists the folding of proteins upon ATP hydrolysis
Msa0576690	group4_1	80755428	80760291	up	Protein TOC75-3, chloroplastic-like
Msa0558830	group4_1	57845424	57847095	up	60s ribosomal protein
Msa0028170	group1_1	52965144	52966168	down	Multidrug resistance protein ABC transporter family protein
Msa1184790	group8_1	20915787	20916338	down	BON1-associated protein 2-like
Msa0029130	group1_1	54321061	54324850	down	BTB POZ and MATH domain-containing protein
Msa1208910	group8_1	67262410	67263146	up	High-affinity nitrate transporter
Msa0209510	group2_1	48148296	48153382	up	Belongs to the class I-like SAM-binding methyltransferase superfamily. Protein arginine N- methyltransferase family
Msa0041280	group1_1	71644328	71645086	down	Cysteine-rich receptor-like protein kinase
Msa0377770	group3_1	78414593	78419337	up	Probably inactive leucine-rich repeat receptor-like protein kinase
Msa0876600	group6_1	14873894	14879611	up	Endo-1,3(4)-beta-glucanase
Msa0030070	group1_1	56040491	56042799	up	Belongs to the protein kinase superfamily
Msa0186560	group2_1	1272256	1279287	up	L-ascorbate oxidase homolog
Msa0371290	group3_1	69435266	69442254	down	executer 1
Msa0720280	group5_1	16217096	16217506	up	histone H3
Msa1208830	group8_1	67141616	67142352	up	High-affinity nitrate transporter
Msa0379700	group3_1	81050579	81052724	down	Protein prenyltransferase alpha subunit repeat
Msa1186960	group8_1	26142717	26147096	down	-
Msa0579430	group4_1	84074313	84080841	down	Belongs to the glycosyl hydrolase 1 family
Msa0732880	group5_1	45562817	45563415	down	-
Msa1197820	group8_1	48953944	48955197	down	At5g65660-like
Msa1173160	group8_1	3381775	3383411	up	Belongs to the universal ribosomal protein uS17 family
Msa1185810	group8_1	23332903	23336330	down	and Fe(II)-dependent oxygenase superfamily protein
Msa0558860	group4_1	57875987	57877658	up	60s ribosomal protein
Msa1031490	group7_1	66161252	66163649	down	Thioredoxin-like 1-1
Msa1175100	group8_1	6376306	6377576	down	-
Msa1185750	group8_1	23181557	23188607	down	synthase
Msa0205540	group2_1	32466304	32472883	down	CTD small phosphatase-like protein
Msa0529680	group4_1	3410524	3412967	up	ATP synthesis coupled proton transport
Msa1011290	group7_1	15308672	15315652	down	Pyruvate dehydrogenase (acetyl-transferring) kinase
Msa0190260	group2_1	5699420	5701815	down	Cinnamyl alcohol dehydrogenase
Msa0552710	group4_1	49369898	49379304	up	Enoyl- acyl-carrier-protein reductase NADH , chloroplastic-like
Msa0717600	group5_1	11479773	11481740	down	NA
Msa0538930	group4_1	18848506	18853599	down	P-loop nucleoside triphosphate hydrolase superfamily protein
Msa0547340	group4_1	40295067	40296685	up	Root cap
Msa0551930	group4_1	48200337	48204303	up	subtilisin-like protease
Msa0556270	group4_1	54355661	54357663	up	Cell number regulator
Msa0209330	group2_1	46952612	46959321	up	Belongs to the class I-like SAM-binding methyltransferase superfamily. Protein arginine N- methyltransferase family
Msa1039220	group7_1	76347069	76350336	up	Protein AUXIN RESPONSE
Msa0375980	group3_1	75963284	75966953	down	Abscisic acid receptor
Msa0553560	group4_1	50819670	50824163	up	Protein RETICULATA-related
Msa1027340	group7_1	59678715	59680148	up	Encoded by
Msa0012800	group1_1	19489900	19493218	up	NA
Msa1206290	group8_1	63241148	63245021	down	Possible plasma membrane-binding motif in junctophilins, PIP-5-kinases and protein kinases.
Msa1176320	group8_1	8315080	8315457	up	calcium-binding protein
Msa0580980	group4_1	86266750	86268012	up	NA
Msa0381500	group3_1	83714664	83719740	down	Protein EARLY FLOWERING
Msa0002730	group1_1	4944233	4948572	down	-
Msa0892110	group6_1	70453576	70457728	down	Sorbitol dehydrogenase-like
Msa1225860	group8_1	91421294	91426189	down	Peroxisomal membrane protein
Msa0001390	group1_1	3096052	3098319	up	60S ribosomal Protein
Msa1173290	group8_1	3669919	3671043	up	BURP domain-containing protein
Msa0362160	group3_1	53028838	53032725	down	Belongs to the GRAS family
Msa0569240	group4_1	71096741	71098934	up	Belongs to the eukaryotic ribosomal protein eS12 family
Msa0385730	group3_1	89418639	89425676	up	L-ascorbate oxidase homolog
Msa0207660	group2_1	40291512	40298043	up	Belongs to the class I-like SAM-binding methyltransferase superfamily. Protein arginine N- methyltransferase family
Msa0536770	group4_1	14059113	14061379	up	Male sterility protein
Msa0374520	group3_1	73970015	73975702	up	Metal transporter
Msa0210470	group2_1	50574092	50578570	down	Cyclic pyranopterin monophosphate synthase
Msa0382740	group3_1	85493365	85494877	up	RNA-binding protein
Msa0045800	group1_1	77782147	77799286	up	Belongs to the chalcone isomerase family
Msa1008400	group7_1	8642837	8662184	down	Belongs to the UDP-glycosyltransferase family
Msa0345320	group3_1	4487252	4487674	down	EF-hand domain pair
Msa0574660	group4_1	78322096	78327293	up	Endoglucanase
Msa1172200	group8_1	2062403	2067719	down	Glutathione S-transferase zeta
Msa0724710	group5_1	23765886	23780001	down	Protein NRT1 PTR FAMILY 4.6-like
Msa0724510	group5_1	23095830	23097137	up	Belongs to the thioredoxin family
Msa1027400	group7_1	59791036	59792469	up	Encoded by
Msa0717350	group5_1	11145581	11147623	up	GDP-mannose 4,6 dehydratase
Msa0374650	group3_1	74078741	74084443	up	Metal transporter
Msa0529030	group4_1	2017191	2020690	up	Targeting protein for Xklp2 (TPX2)
Msa0189110	group2_1	4417586	4424238	down	T-complex protein 11
Msa0900100	group6_1	95501519	95503659	up	peroxiredoxin activity
Msa0721210	group5_1	17645382	17651550	down	Protein kinase domain
Msa0378600	group3_1	79436437	79440989	down	BEST Arabidopsis thaliana protein match is
Msa0347160	group3_1	8072557	8077339	up	Prohibitin-3
Msa0022970	group1_1	43469618	43472982	up	40S ribosomal protein
Msa0901310	group6_1	97938208	97939916	up	Arabinogalactan peptide
Msa1023710	group7_1	51880242	51882610	down	Belongs to the mitochondrial carrier (TC 2.A.29) family
Msa0732420	group5_1	44827794	44829791	up	NA
Msa0718750	group5_1	13052582	13056805	down	f-box protein
Msa0581360	group4_1	86738973	86740266	down	Catalyzes xyloglucan endohydrolysis (XEH) and or endotransglycosylation (XET). Cleaves and religates xyloglucan polymers, an essential constituent of the primary cell wall, and thereby participates in cell wall construction of growing tissues
Msa0042910	group1_1	73835492	73841155	down	Repressor of RNA polymerase III transcription
Msa0190740	group2_1	6265017	6266279	up	Mediator-associated protein 1-like
Msa0576240	group4_1	80298322	80304102	up	Phosphoethanolamine N-methyltransferase
Msa1200900	group8_1	53982987	53989066	up	Isocitrate dehydrogenase NAD regulatory subunit 1
Msa1187900	group8_1	27869245	27871645	up	pectinesterase pectinesterase inhibitor
Msa0207690	group2_1	40326511	40329022	up	3-ketoacyl-CoA synthase
Msa0224050	group2_1	73762541	73766576	down	Nuclear transcription factor Y subunit
Msa0188330	group2_1	3517134	3518699	up	transcription factor
Msa0732050	group5_1	43951973	43955625	down	belongs to the protein kinase superfamily
Msa0547720	group4_1	41077821	41078573	up	Core component of nucleosome. Nucleosomes wrap and compact DNA into chromatin, limiting DNA accessibility to the cellular machineries which require DNA as a template. Histones thereby play a central role in transcription regulation, DNA repair, DNA replication and chromosomal stability. DNA accessibility is regulated via a complex set of post-translational modifications of histones, also called h…
Msa0371080	group3_1	68958954	68961507	down	Abscisic acid receptor
Msa0355680	group3_1	30477351	30479688	up	Protein of unknown function (DUF3223)
Msa0008010	group1_1	11567692	11570939	down	-
Msa0367430	group3_1	63083020	63085617	down	Bis(5'-adenosyl)-triphosphatase-like
Msa1206270	group8_1	63225319	63229199	down	Possible plasma membrane-binding motif in junctophilins, PIP-5-kinases and protein kinases.
Msa0535160	group4_1	11225296	11239068	down	P5CS plays a key role in proline biosynthesis, leading to osmoregulation in plants
Msa0573090	group4_1	76134363	76138338	up	Belongs to the heat shock protein 70 family
Msa0563990	group4_1	64461988	64463376	down	Belongs to the UDP-glycosyltransferase family
Msa1208440	group8_1	66552787	66555576	up	Belongs to the membrane-bound acyltransferase family
Msa1036730	group7_1	73180616	73182855	down	Myb-related protein
Msa1180810	group8_1	15049155	15051587	up	Belongs to the Casparian strip membrane proteins (CASP) family
Msa1191050	group8_1	34822016	34826105	up	Malate dehydrogenase
Msa1188260	group8_1	28391557	28395057	up	Belongs to the universal ribosomal protein uL5 family
Msa0356550	group3_1	35909275	35911259	up	Calmodulin
Msa0192490	group2_1	8319350	8321282	up	isoform X1
Msa0548650	group4_1	42882928	42886554	up	Dicarboxylate transporter 1
Msa0209360	group2_1	46995762	46998268	up	3-ketoacyl-CoA synthase
Msa0386290	group3_1	90072098	90078382	up	Belongs to the major facilitator superfamily. Sugar transporter (TC 2.A.1.1) family
Msa1177720	group8_1	10121745	10127548	down	reveille
Msa0384210	group3_1	87279011	87279885	down	Ribonuclease H protein
Msa0030270	group1_1	56365106	56368370	up	Aux IAA proteins are short-lived transcriptional factors that function as repressors of early auxin response genes at low auxin concentrations
Msa1177270	group8_1	9639706	9642260	down	Abscisic acid receptor
Msa0575170	group4_1	78938545	78945569	up	Mitochondrial import receptor subunit
Msa1205180	group8_1	61310868	61313767	down	Domain of unknown function (DUF4228)
Msa0186840	group2_1	1611260	1612042	up	-
Msa0006080	group1_1	8847660	8849717	down	L-type lectin-domain containing receptor kinase IX.1-like
Msa1020950	group7_1	45015316	45016166	down	Cyclin-dependent kinase inhibitor
Msa0528610	group4_1	1453984	1458073	up	Malate dehydrogenase
Msa0028950	group1_1	54072628	54078368	down	Dynamin family
Msa0194910	group2_1	11429133	11435733	up	Protein of unknown function (DUF642)
Msa0194260	group2_1	10142751	10153952	down	Belongs to the MIP aquaporin (TC 1.A.8) family
Msa0561110	group4_1	60551568	60557940	up	Belongs to the oxygen-dependent FAD-linked oxidoreductase family
Msa0347340	group3_1	8344604	8346043	down	Leucine-rich repeat receptor-like protein kinase
Msa1013350	group7_1	19797640	19798632	up	Ribonucleoside-diphosphate reductase small
Msa0547460	group4_1	40678926	40689005	down	E3 SUMO-protein ligase
Msa1012810	group7_1	18238048	18239009	up	Pollen proteins Ole e I like
Msa0377680	group3_1	78317755	78322116	down	Potassium transporter
Msa0871990	group6_1	7341370	7342083	down	RIBOSOMAL protein
Msa0572830	group4_1	75782369	75791036	up	Origin recognition complex subunit
Msa0202560	group2_1	25001858	25004571	down	-
Msa0892640	group6_1	73118425	73124469	up	DEAD-box ATP-dependent RNA helicase
Msa0527860	group4_1	539523	542048	up	Belongs to the peptidase A1 family
Msa0573010	group4_1	76031408	76035385	up	Belongs to the heat shock protein 70 family
Msa0187930	group2_1	2739849	2742097	up	Belongs to the eukaryotic ribosomal protein eL38 family
Msa0005110	group1_1	7590611	7591589	down	LURP-one-related
Msa0206460	group2_1	35757274	35761936	down	Cytochrome p450
Msa0372580	group3_1	71154042	71156244	up	NA
Msa0733450	group5_1	46736496	46743499	down	Membrane protein of ER
Msa0901450	group6_1	98144295	98148626	up	Belongs to the class I-like SAM-binding methyltransferase superfamily. Protein arginine N- methyltransferase family
Msa0038280	group1_1	67678433	67682735	up	PAP2 superfamily C-terminal
Msa0027890	group1_1	52521023	52524455	down	Bet1-like SNARE
Msa0194540	group2_1	10737367	10739617	up	Belongs to the eukaryotic ribosomal protein eL38 family
Msa0217260	group2_1	64040814	64044416	up	synthase
Msa1036700	group7_1	73157021	73158631	down	Inorganic phosphate transporter
Msa0202760	group2_1	25355605	25361841	down	UDP-glucose flavonoid 3-O-glucosyltransferase
Msa0388800	group3_1	93296258	93296437	up	Arabinogalactan peptide
Msa0342590	group3_1	497981	498256	down	Wound-induced protein
Msa0347320	group3_1	8309058	8313061	up	Belongs to the glycosyl hydrolase 5 (cellulase A) family
Msa1008450	group7_1	8850191	8852710	down	Belongs to the UDP-glycosyltransferase family
Msa1019270	group7_1	40708152	40710857	up	Belongs to the glycosyl hydrolase 17 family
Msa0548350	group4_1	42328684	42332509	up	E3 ubiquitin-protein ligase
Msa0357510	group3_1	40772176	40777984	up	Belongs to the glycosyltransferase 2 family
Msa0357470	group3_1	40662930	40668638	up	Belongs to the glycosyltransferase 2 family
Msa0538530	group4_1	17911094	17913174	up	Belongs to the peroxidase family. Classical plant (class III) peroxidase subfamily
Msa0538440	group4_1	17758037	17760116	up	Belongs to the peroxidase family. Classical plant (class III) peroxidase subfamily
Msa1173120	group8_1	3295056	3305125	up	WD40 repeats
Msa0388830	group3_1	93312363	93312542	up	Arabinogalactan peptide
Msa0548090	group4_1	41783125	41788096	down	-
Msa0003080	group1_1	5553591	5556843	up	WAT1-related protein
Msa0347610	group3_1	8762473	8768462	down	WD repeat-containing protein
Msa0367690	group3_1	63519918	63527940	up	Auxin response factors (ARFs) are transcriptional factors that bind specifically to the DNA sequence 5'-TGTCTC-3' found in the auxin-responsive promoter elements (AuxREs)
Msa1224410	group8_1	89339278	89342950	down	Pollen proteins Ole e I like
Msa0367100	group3_1	62608641	62610965	down	Rare lipoprotein A (RlpA)-like double-psi beta-barrel
Msa0532730	group4_1	7282631	7284823	up	Belongs to the Orn Lys Arg decarboxylase class-II family. SpeA subfamily
Msa1218760	group8_1	81387675	81388217	up	Dirigent proteins impart stereoselectivity on the phenoxy radical-coupling reaction, yielding optically active lignans from two molecules of coniferyl alcohol in the biosynthesis of lignans, flavonolignans, and alkaloids and thus plays a central role in plant secondary metabolism
Msa0880900	group6_1	27755581	27757078	up	Belongs to the peroxidase family. Classical plant (class III) peroxidase subfamily
Msa0002430	group1_1	4317573	4321048	up	isoform X1
Msa0737180	group5_1	54168874	54177595	up	Nucleolar complex protein 4 homolog
Msa0734310	group5_1	48072388	48078790	up	Jacalin-like lectin domain
Msa0219560	group2_1	67214140	67216261	up	CLASP N terminal
Msa0561250	group4_1	60752443	60754644	down	Encoded by
Msa0569570	group4_1	71490854	71503780	down	clathrin-coated pit assembly
Msa0207900	group2_1	40808193	40812013	up	Plays an essential role in chain termination during de novo fatty acid synthesis
Msa1007070	group7_1	6388616	6390314	down	vacuolar amino acid transporter
Msa0207990	group2_1	41249930	41254743	up	Plays an essential role in chain termination during de novo fatty acid synthesis
Msa0740840	group5_1	60067292	60073036	down	CRT-like, chloroquine-resistance transporter-like
Msa0219800	group2_1	67661990	67662854	up	Blue copper
Msa1220340	group8_1	83479722	83485022	up	Cytokinin dehydrogenase
Msa0039680	group1_1	69567718	69570795	up	Belongs to the peroxidase family. Classical plant (class III) peroxidase subfamily
Msa0368310	group3_1	64862286	64865893	down	proline-rich receptor-like protein kinase
Msa1180670	group8_1	14872972	14875614	down	Aux IAA proteins are short-lived transcriptional factors that function as repressors of early auxin response genes at low auxin concentrations
Msa1207200	group8_1	64650426	64653901	up	isoform X1
Msa1207410	group8_1	64858165	64859184	up	60S ribosomal Protein
Msa0719610	group5_1	15009347	15012402	up	rRNA-processing protein EBP2 homolog
Msa0540970	group4_1	24145571	24145969	up	NA
Msa1042560	group7_1	80533881	80536474	up	Serine hydrolase (FSH1)
Msa0022260	group1_1	41590721	41594549	up	Belongs to the actin family
Msa0345130	group3_1	4249821	4259781	down	Cysteine-rich receptor-like protein kinase
Msa1179320	group8_1	12682019	12685532	up	ribosomal protein L34
Msa0551940	group4_1	48299614	48301510	down	Senescence-associated protein
Msa0714270	group5_1	6891852	6906116	down	tetratricopeptide repeat protein
Msa1225150	group8_1	90459693	90466024	up	Elongation factor
Msa0574720	group4_1	78406748	78408543	down	f-box protein
Msa0046210	group1_1	78251049	78252548	up	Belongs to the peroxidase family. Classical plant (class III) peroxidase subfamily
Msa0045820	group1_1	77810357	77811856	up	Belongs to the peroxidase family. Classical plant (class III) peroxidase subfamily
Msa1207370	group8_1	64788399	64789415	up	60S ribosomal Protein
Msa0573550	group4_1	76770317	76771978	up	60S ribosomal Protein
Msa1172680	group8_1	2789075	2804733	down	oxidoreductase activity
Msa0209770	group2_1	49171715	49173654	down	Heme oxygenase 1
Msa0364680	group3_1	58125068	58128043	up	This protein is an auxiliary protein of DNA polymerase delta and is involved in the control of eukaryotic DNA replication by increasing the polymerase's processibility during elongation of the leading strand
Msa0221030	group2_1	69541500	69548828	up	60S ribosomal Protein
Msa0579250	group4_1	83925749	83932040	down	Belongs to the glycosyl hydrolase 1 family
Msa0207530	group2_1	39500477	39504296	up	Plays an essential role in chain termination during de novo fatty acid synthesis
Msa0032810	group1_1	59940210	59942012	up	60S ribosomal protein
Msa0561280	group4_1	60777473	60779514	down	Encoded by
Msa0534900	group4_1	10629088	10631867	down	Universal stress protein family
Msa0200770	group2_1	21081369	21083147	up	Fasciclin-like arabinogalactan protein
Msa0540480	group4_1	22701287	22703622	up	40S ribosomal protein
Msa1215750	group8_1	77081540	77092545	down	F-box LRR-repeat protein
Msa0731830	group5_1	43371370	43380736	down	Belongs to the UDP-glycosyltransferase family
Msa1037610	group7_1	74274772	74308162	up	NA
Msa0383840	group3_1	86856578	86859156	down	Glyco_18
Msa1036270	group7_1	72623093	72624988	down	PDDEXK-like family of unknown function
Msa0195050	group2_1	11691166	11696426	down	Belongs to the TUB family
Msa0722700	group5_1	20102933	20106853	up	Belongs to the 14-3-3 family
Msa0560100	group4_1	59362205	59365166	down	Belongs to the iron ascorbate-dependent oxidoreductase family
Msa0191110	group2_1	6638461	6638619	up	Belongs to the cyclin family
Msa1007060	group7_1	6375514	6380212	down	vacuolar amino acid transporter
Msa0556660	group4_1	54917852	54922615	down	IQ-DOMAIN 14-like
Msa1207270	group8_1	64698957	64699852	up	40S ribosomal protein S30
Msa1211200	group8_1	70711390	70711743	down	Hypersensitive-induced response protein
Msa0560480	group4_1	59780676	59783254	up	FabA-like domain
Msa0025740	group1_1	49210074	49212196	down	Axoneme-associated protein mst101(2)-like
Msa0717630	group5_1	11506471	11510123	down	May be involved in modulation of pathogen defense and leaf cell death
Msa0552090	group4_1	48539726	48542385	up	Belongs to the ubiquitin-conjugating enzyme family
Msa1221420	group8_1	84998343	84999829	down	transcription factor
Msa0733070	group5_1	46033106	46034088	down	-
Msa1218820	group8_1	81478544	81483990	up	DNA replication licensing factor
Msa1190350	group8_1	33223464	33233427	down	Peptide methionine sulfoxide reductase
Msa0729790	group5_1	37773468	37776367	up	Heavy metal-associated isoprenylated plant protein
Msa0357530	group3_1	40848464	40852411	up	Belongs to the glycosyltransferase 2 family
Msa0207580	group2_1	39931165	39934860	down	Heme oxygenase 1
Msa1196800	group8_1	46482780	46485419	down	Serine arginine-rich splicing factor
Msa0548260	group4_1	42039490	42045294	down	Inner membrane protein PPF-1
Msa1006710	group7_1	5496095	5498791	down	expressed protein
Msa1016000	group7_1	31141492	31153142	down	Cystinosin homolog
Msa0186360	group2_1	1071825	1072900	up	-
Msa0876750	group6_1	15127375	15136523	down	-
Msa0575850	group4_1	79763025	79768799	up	Phosphoethanolamine N-methyltransferase
Msa0357550	group3_1	40876997	40892792	up	Belongs to the glycosyltransferase 2 family
Msa1189540	group8_1	31428008	31430600	up	Belongs to the eukaryotic ribosomal protein eS4 family
Msa0034360	group1_1	62317042	62322018	up	oxidoreductase, 2OG-Fe(II) oxygenase family protein
Msa1184910	group8_1	21108110	21111788	down	f-box protein
Msa1173000	group8_1	3193824	3199749	up	Sodium pyruvate cotransporter BASS2
Msa1211720	group8_1	71466979	71470963	down	serine threonine-protein kinase
Msa0891520	group6_1	67081797	67083609	down	Heat Stress Transcription Factor
Msa0868080	group6_1	1550843	1551127	up	NA
Msa0895430	group6_1	83346707	83353214	down	isoform X1
Msa0902380	group6_1	100648809	100649981	down	Chaperone protein
Msa1172990	group8_1	3185387	3189270	up	inactive receptor kinase
Msa0548570	group4_1	42699671	42705244	down	ATP-dependent zinc metalloprotease FTSH
Msa0376420	group3_1	76522098	76529527	down	Dipeptidyl peptidase
Msa0220990	group2_1	69510995	69513080	down	Ras-related protein
Msa1221760	group8_1	85648728	85654796	down	Xylose isomerase
Msa1221280	group8_1	84846147	84847440	down	Catalyzes xyloglucan endohydrolysis (XEH) and or endotransglycosylation (XET). Cleaves and religates xyloglucan polymers, an essential constituent of the primary cell wall, and thereby participates in cell wall construction of growing tissues
Msa1225800	group8_1	91341501	91353843	down	ATP-dependent serine protease that mediates the selective degradation of misfolded and unassembled polypeptides in the peroxisomal matrix. Necessary for type 2 peroxisome targeting signal (PTS2)-containing protein processing and facilitates peroxisome matrix protein import
Msa0728000	group5_1	31534656	31539691	down	isoform X1
Msa0205500	group2_1	32420273	32424538	up	P21-activated protein kinase-interacting protein 1-like
Msa0375640	group3_1	75421096	75422373	up	Basic blue protein-like
Msa0709500	group5_1	672989	674706	up	Small nuclear ribonucleoprotein
Msa0198780	group2_1	17466042	17466786	up	60S ribosomal protein
Msa0581280	group4_1	86580081	86589514	up	Transducin beta-like protein
Msa0729900	group5_1	37869384	37870355	up	NA
Msa0736710	group5_1	53290544	53304271	down	Potassium channel
Msa0572510	group4_1	75399928	75402583	up	High mobility group B protein
Msa0380100	group3_1	81659178	81659412	down	NA
Msa0868640	group6_1	2323332	2329014	down	Belongs to the 3-beta-HSD family
Msa0027460	group1_1	51762691	51771103	up	Dolichyl-diphosphooligosaccharide--protein glycosyltransferase subunit
Msa0212300	group2_1	54330613	54334673	up	ATP-citrate synthase alpha chain protein
Msa0746230	group5_1	68378461	68379615	down	f-box protein
Msa1203970	group8_1	59383786	59388111	up	caffeoyl-CoA O-methyltransferase
Msa0894460	group6_1	80202765	80204368	down	Belongs to the helicase family
Msa0554250	group4_1	51508306	51513232	down	Serine threonine-protein kinase
Msa0375100	group3_1	74697180	74701193	down	Protein STAY-GREEN LIKE
Msa0547260	group4_1	40164064	40169497	up	Protein disulfide isomerase-like
Msa1034190	group7_1	69584700	69587718	down	-
Msa0361540	group3_1	52162994	52163800	down	elongation of fatty acids protein
Msa0733580	group5_1	46897356	46900230	up	60S ribosomal Protein
Msa0870750	group6_1	5348449	5353433	down	prolyl 4-hydroxylase
Msa1171810	group8_1	1730299	1733403	down	E3 ubiquitin-protein ligase
Msa1028660	group7_1	61763137	61765677	down	wall-associated receptor kinase-like
Msa0561610	group4_1	61168409	61171033	up	Belongs to the universal ribosomal protein uS11 family
Msa0031200	group1_1	57901018	57908633	down	Nuclear pore complex protein
Msa0017300	group1_1	28666319	28669540	down	AarF domain-containing protein kinase
Msa0550400	group4_1	45821745	45822650	up	Arabidopsis protein of unknown function
Msa1172190	group8_1	2056209	2060832	down	Glutathione S-transferase zeta
Msa0192350	group2_1	8117139	8118823	up	Belongs to the eukaryotic ribosomal protein eL15 family
Msa1179060	group8_1	12148142	12150241	up	Domain of unknown function
Msa1019300	group7_1	40726069	40730107	up	Elongation factor
Msa0714420	group5_1	7056890	7059377	down	Indole-3-acetic acid-amido synthetase
Msa0536230	group4_1	13025882	13032083	down	Pyridoxamine 5'-phosphate oxidase
Msa0044530	group1_1	76114338	76117275	down	Protein CHAPERONE-LIKE PROTEIN OF POR1-like
Msa0374840	group3_1	74378124	74382135	down	Protein STAY-GREEN LIKE
Msa0580350	group4_1	85399678	85412541	up	lipid transfer-like protein
Msa1211950	group8_1	71786161	71787187	down	-
Msa1008370	group7_1	8570394	8578746	down	Belongs to the UDP-glycosyltransferase family
Msa0387490	group3_1	91420316	91423972	down	Haloacid dehalogenase-like hydrolase
Msa0357560	group3_1	40902603	40918625	up	Belongs to the glycosyltransferase 2 family
Msa0038180	group1_1	67469097	67470669	up	Belongs to the peroxidase family. Classical plant (class III) peroxidase subfamily
Msa1225590	group8_1	91046028	91048516	down	xanthine dehydrogenase
Msa0036120	group1_1	64502980	64507659	down	Rae1-like protein
Msa0896380	group6_1	86473561	86488532	down	transcription, DNA-templated
Msa0031240	group1_1	57934893	57942512	down	Nuclear pore complex protein
Msa0217380	group2_1	64244968	64245929	down	Belongs to the histone H2A family
Msa0571890	group4_1	74655571	74660952	up	Protein of unknown function, DUF604
Msa0010430	group1_1	15734474	15736860	down	Mediates both low-affinity uptake and efflux of sugar across the membrane
Msa0533360	group4_1	8223520	8225844	down	Belongs to the glycosyl hydrolase 1 family
Msa0568830	group4_1	70466387	70469387	up	histone H3
Msa0549920	group4_1	45175815	45179882	up	UDP-D-xylose L-fucose alpha-1,3-D-xylosyltransferase
Msa0376210	group3_1	76254486	76255507	down	Abscisic acid receptor
Msa0879930	group6_1	22837273	22841398	up	AT-hook motif nuclear-localized protein
Msa1007050	group7_1	6366455	6368920	down	vacuolar amino acid transporter
Msa0003290	group1_1	5786616	5791334	up	beta-galactosidase
Msa0205250	group2_1	31901371	31907453	down	Protein of unknown function (DUF632)
Msa1203560	group8_1	57883718	57887739	up	Peptidyl-prolyl cis-trans isomerase
Msa1038940	group7_1	75954838	75959784	down	Glutathione synthetase
Msa1188630	group8_1	29041890	29045184	up	Methyladenine glycosylase
Msa1225700	group8_1	91152606	91156124	up	Belongs to the mitochondrial carrier (TC 2.A.29) family
Msa1207340	group8_1	64769338	64771593	up	Heavy-metal-associated domain
Msa0210360	group2_1	50456303	50459392	up	Belongs to the eukaryotic ribosomal protein eS1 family
Msa1222570	group8_1	86816204	86818159	down	heat shock
Msa0220090	group2_1	68251185	68252675	up	Anthocyanin
Msa1203780	group8_1	58779677	58781045	up	Acetyltransferase
Msa0559870	group4_1	59045022	59046443	up	Costars family
Msa0216170	group2_1	61871522	61872473	down	Belongs to the DEFL family
Msa0189530	group2_1	4908034	4922394	down	WAT1-related protein
Msa0037740	group1_1	66850287	66852228	up	High mobility group B protein
Msa0581450	group4_1	86823304	86824793	down	transcription factor
Msa0030700	group1_1	57098957	57103876	up	AT-hook motif nuclear-localized protein
Msa0210330	group2_1	50439399	50442501	up	Belongs to the eukaryotic ribosomal protein eS1 family
Msa1210470	group8_1	69376945	69379201	down	Belongs to the protein kinase superfamily. Ser Thr protein kinase family
Msa0374740	group3_1	74265306	74268645	down	f-box protein
Msa0385820	group3_1	89541100	89547339	down	-
Msa0555840	group4_1	53861301	53869746	up	Glycine-rich RNA-binding protein
Msa1173590	group8_1	4010651	4011433	up	-
Msa0542230	group4_1	26330514	26333866	up	UDP-D-apiose UDP-D-xylose synthase
Msa0886320	group6_1	44684764	44688606	up	Belongs to the universal ribosomal protein uS13 family
Msa0222830	group2_1	72268897	72272062	up	E3 ubiquitin-protein ligase
Msa0878810	group6_1	20271620	20292866	down	Lysosomal beta
Msa0375540	group3_1	75333587	75334230	down	-
Msa0580370	group4_1	85422784	85424602	up	Belongs to the syntaxin family
Msa0351330	group3_1	17904278	17907373	down	SANT SWI3, ADA2, N-CoR and TFIIIB'' DNA-binding domains
Msa1038530	group7_1	75429383	75435668	down	Protein of unknown function (DUF1517)
Msa0223800	group2_1	73453814	73464502	down	Electron transfer flavoprotein-ubiquinone oxidoreductase
Msa1008320	group7_1	8397416	8401935	down	f-box protein
Msa1205740	group8_1	62206613	62208531	down	Belongs to the expansin family
Msa0227790	group2_1	79057352	79067981	down	Wound-induced protein
Msa0551710	group4_1	47855227	47859751	up	Auxin transporter-like protein
Msa0900810	group6_1	97005625	97014839	down	Belongs to the protein kinase superfamily. Ser Thr protein kinase family
Msa1194650	group8_1	41936212	41942611	down	Protein ZINC INDUCED
Msa1028270	group7_1	60965857	60969403	up	Belongs to the cysteine synthase cystathionine beta- synthase family
Msa1030640	group7_1	64842094	64850603	down	GEM-like protein
Msa0188440	group2_1	3630928	3638730	up	Required for maturation of ribosomal RNAs and formation of the large ribosomal subunit
Msa0877520	group6_1	16988264	16992951	down	NA
Msa0893840	group6_1	78704618	78705256	down	Miraculin-like
Msa0368490	group3_1	65190580	65194585	down	Telomere repeat-binding protein
Msa0554940	group4_1	52679825	52683529	down	transcription factor
Msa0549880	group4_1	45139427	45144495	up	Essential subunit of the N-oligosaccharyl transferase (OST) complex which catalyzes the transfer of a high mannose oligosaccharide from a lipid-linked oligosaccharide donor to an asparagine residue within an Asn-X-Ser Thr consensus motif in nascent polypeptide chains
Msa1042780	group7_1	81073567	81074973	up	Proliferation-associated protein
Msa0717530	group5_1	11371181	11380082	down	Chaperone protein DNAj
Msa1181010	group8_1	15274986	15277207	up	Belongs to the MIP aquaporin (TC 1.A.8) family
Msa1209200	group8_1	67630055	67639489	up	Transducin beta-like protein
Msa1027020	group7_1	59227136	59228998	up	Calcium-binding protein CML42-like
Msa0367520	group3_1	63210736	63211687	up	Deoxyuridine 5'-triphosphate
Msa1221440	group8_1	85026092	85031900	down	Xylose isomerase
Msa0228360	group2_1	80289474	80295581	down	Complex I intermediate-associated protein 30 (CIA30)
Msa0003720	group1_1	6283722	6289019	up	Pentatricopeptide repeat-containing protein
Msa0019470	group1_1	33733970	33734953	down	Polygalacturonase
Msa1010900	group7_1	14441171	14447470	down	Metal tolerance protein
Msa0718730	group5_1	13028251	13030238	up	Upstream activation factor subunit
Msa0014960	group1_1	23982029	23986626	up	Belongs to the BolA IbaG family
Msa0386960	group3_1	90792125	90802254	down	domain-containing protein
Msa1175780	group8_1	7312499	7317092	down	Two-component response regulator-like
Msa0743870	group5_1	64335682	64336896	down	2-alkenal reductase (NADP( )-dependent)-like
Msa0199610	group2_1	18808854	18811080	down	WRKY transcription factor
Msa0548760	group4_1	43057178	43058752	up	NA
Msa0357250	group3_1	38591488	38597271	down	f-box protein
Msa0555810	group4_1	53835113	53837414	down	-
Msa0713190	group5_1	5208314	5209718	down	zinc-finger of the FCS-type, C2-C2
Msa0545230	group4_1	35170125	35172045	down	Protein of unknown function (DUF1279)
Msa0228510	group2_1	81762719	81763141	down	calcium-binding protein
Msa0533380	group4_1	8273728	8280205	down	Belongs to the glycosyl hydrolase 1 family
Msa0553280	group4_1	50214223	50230613	up	Belongs to the glycosyl hydrolase 17 family
Msa1041200	group7_1	78782427	78783415	down	Indole-3-acetic acid-induced protein
Msa0368450	group3_1	65101136	65103306	up	Ribulose bisphosphate carboxylase oxygenase activase
Msa1188600	group8_1	28935851	28942655	up	zinc finger CCCH domain-containing protein
Msa1209850	group8_1	68455385	68465179	up	Transducin beta-like protein
Msa1010730	group7_1	13913805	13917334	up	Probably inactive leucine-rich repeat receptor-like protein kinase
Msa0196730	group2_1	14230918	14233877	up	Belongs to the cytochrome P450 family
Msa0552800	group4_1	49476270	49484561	up	Belongs to the peptidase S10 family
Msa0725660	group5_1	25420668	25431508	down	Belongs to the RNase T2 family
Msa0383690	group3_1	86680638	86683932	up	isoform X1
Msa0208510	group2_1	44065595	44068325	up	Belongs to the cytochrome P450 family
Msa0713400	group5_1	5553189	5554964	down	Belongs to the peroxidase family. Classical plant (class III) peroxidase subfamily
Msa1209260	group8_1	67688294	67694009	up	U3 small nucleolar ribonucleoprotein protein
Msa0029300	group1_1	54593591	54599831	down	AMP-binding enzyme
Msa1007270	group7_1	6677295	6682333	up	Rare lipoprotein A (RlpA)-like double-psi beta-barrel
Msa1208170	group8_1	66141743	66145576	up	Belongs to the membrane-bound acyltransferase family
Msa0869580	group6_1	3782792	3783271	up	-
Msa1189860	group8_1	32535587	32537241	down	NA
Msa0037760	group1_1	66903630	66904196	down	ZINC FINGER protein
Msa0742200	group5_1	62021442	62023804	up	Cytochrome p450
Msa0368780	group3_1	65640879	65645464	down	Phosphoinositide phospholipase C
Msa0711040	group5_1	2919909	2920148	down	NA
Msa1032680	group7_1	67672798	67676769	up	Probably inactive leucine-rich repeat receptor-like protein kinase
Msa0556490	group4_1	54703485	54705820	down	Belongs to the iron ascorbate-dependent oxidoreductase family
Msa0192300	group2_1	8048867	8050540	up	Belongs to the eukaryotic ribosomal protein eL15 family
Msa0879470	group6_1	21921783	21929119	up	Inositol-3-phosphate
Msa0198500	group2_1	17127774	17132676	up	LRR receptor-like serine threonine-protein kinase
Msa0873030	group6_1	8655533	8657320	down	Belongs to the UDP-glycosyltransferase family
Msa0375660	group3_1	75435871	75436916	up	Basic blue protein-like
Msa0041480	group1_1	71898076	71899068	down	Phytosulfokines
Msa1029730	group7_1	63216323	63221085	down	DUF1771
Msa0542260	group4_1	26778153	26783115	down	Protein of unknown function (DUF789)
Msa0186670	group2_1	1455122	1455562	up	MFP1 attachment factor
Msa0544030	group4_1	31880391	31883134	up	( )-delta-cadinene synthase
Msa0196670	group2_1	14059503	14062219	down	Autophagy-related protein
Msa0012620	group1_1	18982569	18986845	down	alpha,alpha-trehalose-phosphate synthase
Msa0713100	group5_1	4993212	4994399	down	-
Msa0046340	group1_1	78426175	78427533	down	ABC transporter G family member
Msa1213440	group8_1	73578310	73582784	up	Serine threonine-protein kinase
Msa1039470	group7_1	76710788	76715119	up	60s ribosomal protein
Msa0881820	group6_1	30126818	30129476	down	NA
Msa0200020	group2_1	19492707	19494661	down	-
Msa0025580	group1_1	48930083	48935011	up	Pectate lyase
Msa0381390	group3_1	83471165	83473392	down	Domain of unknown function (DUF2828)
Msa0554330	group4_1	51580478	51583973	up	Belongs to the mitochondrial carrier (TC 2.A.29) family
Msa0377720	group3_1	78338956	78340781	down	Rare lipoprotein A (RlpA)-like double-psi beta-barrel
Msa1206570	group8_1	63648826	63650501	down	Belongs to the expansin family
Msa0560520	group4_1	59814735	59817037	up	Heavy-metal-associated domain
Msa0385580	group3_1	89125286	89125483	up	40S ribosomal protein
Msa0550080	group4_1	45497918	45501124	down	At1g01500-like
Msa1210030	group8_1	68701024	68703967	down	RING-type E3 ubiquitin transferase
Msa1033050	group7_1	68125208	68125495	up	Belongs to the peroxisomal membrane protein PXMP2 4 family
Msa0203990	group2_1	28771551	28774480	up	Pectinesterase
Msa0539080	group4_1	19432230	19432865	up	Agamous-like MADS-box protein
Msa0374900	group3_1	74434629	74435619	down	Amino acid permease
Msa0578730	group4_1	83323110	83325496	down	Chaperone protein
Msa0023850	group1_1	45660975	45667012	down	BEL1-like homeodomain protein
Msa0031500	group1_1	58226581	58228438	down	f-box protein
Msa0871500	group6_1	6387368	6391973	up	Mitochondrial outer membrane protein porin of 34
Msa0553130	group4_1	49994819	50004107	down	BEST Arabidopsis thaliana protein match is
Msa0574780	group4_1	78530576	78532193	up	Belongs to the universal ribosomal protein uS19 family
Msa1208190	group8_1	66158226	66160898	up	-
Msa0716620	group5_1	10095168	10105388	up	isoflavone
Msa0880940	group6_1	27783792	27785548	up	Belongs to the chalcone isomerase family
Msa1190300	group8_1	33188505	33190168	down	Heme-binding protein
Msa0870500	group6_1	4939587	4940333	down	NAC domain-containing protein
Msa1172940	group8_1	3157876	3164158	down	Protein of unknown function (DUF1517)
Msa0024790	group1_1	47566513	47571888	down	Serine threonine-protein kinase
Msa1206080	group8_1	62861169	62863084	down	Belongs to the expansin family
Msa0535660	group4_1	12054156	12060144	down	Aldo-keto reductase family 4 member
Msa0217320	group2_1	64176114	64189576	down	nucleosomal DNA binding
Msa0187690	group2_1	2399155	2401452	up	60S ribosomal protein
Msa1172890	group8_1	3095866	3096780	up	DNA-damage-repair toleration protein
Msa0549350	group4_1	44452194	44455416	up	Belongs to the eukaryotic ribosomal protein eL38 family
Msa1223960	group8_1	88584674	88587008	up	Auxin-induced in root cultures protein
Msa0225850	group2_1	76090424	76097931	up	Belongs to the ABC transporter superfamily. ABCG family. PDR (TC 3.A.1.205) subfamily
Msa1195650	group8_1	43840046	43844490	down	Protein ZINC INDUCED
Msa0004790	group1_1	7252583	7257855	up	Binds the poly(A) tail of mRNA
Msa0030690	group1_1	57095603	57097696	up	65-kDa microtubule-associated protein
Msa0551060	group4_1	46735405	46738323	down	Glutelin type-A
Msa0568850	group4_1	70500781	70501191	up	histone H3
Msa0742520	group5_1	62453483	62458591	up	LRR-repeat protein
Msa1207800	group8_1	65567958	65570558	down	Asparagine-specific endopeptidase involved in the processing of vacuolar seed protein precursors into the mature forms
Msa1189940	group8_1	32641872	32644833	down	NA
Msa0202060	group2_1	24053006	24056089	down	Plant intracellular ras-group-related LRR protein
Msa1008720	group7_1	9304135	9307783	up	Glycine-rich RNA-binding protein
Msa0195700	group2_1	12581006	12583174	down	Endonuclease/Exonuclease/phosphatase family
Msa0730470	group5_1	39795076	39795792	up	Belongs to the glycosyl hydrolase 31 family
Msa0544640	group4_1	33520878	33526219	up	-
Msa1209760	group8_1	68346955	68352137	up	U3 small nucleolar ribonucleoprotein protein
Msa0747450	group5_1	71851063	71851867	down	Transcription initiation factor TFIID subunit
Msa0572910	group4_1	75963597	75966501	up	nephrocystin-3-like
Msa0558720	group4_1	57740182	57745177	up	Methyltransferase
Msa0557560	group4_1	56033650	56034129	down	Belongs to the small heat shock protein (HSP20) family
Msa0046300	group1_1	78343042	78349427	down	-
Msa0044650	group1_1	76241131	76242727	down	Serine threonine protein phosphatase 2A 57 kDa regulatory subunit B' beta isoform-like
Msa0558050	group4_1	56626490	56630264	down	Prokaryotic RING finger family 4
Msa0745720	group5_1	67527508	67532397	up	Belongs to the glycosyltransferase 2 family
Msa0372430	group3_1	70893577	70896360	down	OTU domain-containing protein DDB_G0284757-like
Msa0031300	group1_1	58017035	58023802	down	Heavy metal-associated isoprenylated plant protein
Msa0562260	group4_1	61933726	61956046	down	Protein NRT1 PTR FAMILY
Msa0713130	group5_1	5030018	5031417	down	zinc-finger of the FCS-type, C2-C2
Msa1184840	group8_1	21003313	21007937	down	Cop9 signalosome complex subunit
Msa1173430	group8_1	3834969	3840178	up	inactive receptor kinase
Msa0878800	group6_1	20264837	20269094	down	Lysosomal beta glucosidase-like
Msa0026560	group1_1	50377249	50377560	down	calcium ion binding
Msa0743300	group5_1	63463003	63470815	up	glycerophosphoryl diester phosphodiesterase
Msa0032980	group1_1	60126109	60130727	up	Belongs to the TRAFAC class myosin-kinesin ATPase superfamily. Kinesin family
Msa0872680	group6_1	8248118	8252874	down	Chorismate mutase
Msa0040200	group1_1	70284843	70287547	up	Protein of unknown function (DUF4005)
Msa0719420	group5_1	14694568	14700444	up	Belongs to the DEAD box helicase family
Msa1035880	group7_1	71928237	71930737	down	Non-specific lipid-transfer protein-like
Msa0548820	group4_1	43125343	43129319	up	copper transporter
Msa0711780	group5_1	3660384	3665761	up	Peptidyl-prolyl cis-trans isomerase
Msa0224750	group2_1	74636041	74639991	down	Catalyzes the phosphorylation of D-fructose 6-phosphate to fructose 1,6-bisphosphate by ATP, the first committing step of glycolysis
Msa0194200	group2_1	10066488	10067372	up	Carboxy-terminal domain RNA polymerase II polypeptide A small phosphatase
Msa0388330	group3_1	92752755	92754905	up	NA
Msa0046170	group1_1	78228225	78229855	up	Belongs to the chalcone isomerase family
Msa0886800	group6_1	46886792	46894454	up	Removal of H(2)O(2), oxidation of toxic reductants, biosynthesis and degradation of lignin, suberization, auxin catabolism, response to environmental stresses such as wounding, pathogen attack and oxidative stress. These functions might be dependent on each isozyme isoform in each plant tissue
Msa0041270	group1_1	71633274	71634071	up	Cysteine-rich receptor-like protein kinase
Msa0722180	group5_1	19386783	19389705	up	Non-catalytic subunit
Msa0046730	group1_1	79059847	79064303	up	Boron transporter
Msa0569900	group4_1	71913981	71917231	down	Dehydrogenase
Msa0898010	group6_1	90624259	90627472	down	Serine threonine-protein kinase
Msa1040930	group7_1	78423622	78430228	down	Long chain acyl-CoA synthetase
Msa0375330	group3_1	75029188	75034878	down	Cysteine desulfurase 2
Msa0572530	group4_1	75426769	75429424	up	High mobility group B protein
Msa1019110	group7_1	40266317	40269174	up	60s ribosomal protein
Msa0216940	group2_1	63130096	63133936	down	Vesicle-associated protein
Msa1175360	group8_1	6667601	6672240	down	calcium-binding protein
Msa0576580	group4_1	80628252	80650854	down	Protein NRT1 PTR FAMILY
Msa0379020	group3_1	79897987	79900091	down	Heavy-metal-associated domain
Msa0355660	group3_1	30464430	30465582	down	-
Msa1222690	group8_1	86999626	87002723	down	galactinol--sucrose galactosyltransferase
Msa0572950	group4_1	76000219	76003434	up	Belongs to the heat shock protein 70 family
Msa0188290	group2_1	3430017	3431582	up	Polygalacturonase
Msa0380130	group3_1	81685175	81689040	up	Transmembrane protein 147-like
Msa1031020	group7_1	65295493	65299335	up	Belongs to the protein kinase superfamily
Msa0186420	group2_1	1115506	1121745	down	-
Msa0738150	group5_1	55843269	55845389	down	Belongs to the helicase family
Msa0196550	group2_1	13745364	13750497	up	GPI-anchored protein At1g61900-like
Msa1176180	group8_1	8232214	8234350	up	Cytochrome p450
Msa0019930	group1_1	34873735	34874727	up	Ribonucleoside-diphosphate reductase small
Msa0020400	group1_1	35326141	35328031	down	Glutelin type-A
Msa0531960	group4_1	6032364	6037031	up	Probably inactive leucine-rich repeat receptor-like protein kinase
Msa0002790	group1_1	4986644	4989003	up	Belongs to the universal ribosomal protein uS17 family
Msa1030320	group7_1	64346889	64356036	down	Belongs to the multi antimicrobial extrusion (MATE) (TC 2.A.66.1) family
Msa1006070	group7_1	4710022	4715978	up	Converts alpha-aldose to the beta-anomer
Msa0744590	group5_1	65412214	65419631	up	Periodic tryptophan protein 1 homolog
Msa0035720	group1_1	64045247	64047599	up	Belongs to the cytochrome P450 family
Msa0018240	group1_1	30468782	30471220	up	isoaspartyl peptidase L-asparaginase
Msa0191060	group2_1	6581449	6581838	down	Zinc finger protein CONSTANS-like
Msa1173230	group8_1	3491144	3493141	up	Belongs to the cytochrome P450 family
Msa0377480	group3_1	77934919	77940106	up	inactive receptor kinase
Msa0377610	group3_1	78218409	78221470	up	Belongs to the eukaryotic ribosomal protein eS26 family
Msa1171720	group8_1	1643254	1646220	down	inactive poly ADP-ribose polymerase
Msa0531190	group4_1	5397905	5398981	down	F-box kelch-repeat protein
Msa0357490	group3_1	40754637	40757658	up	Translocon-associated protein subunit
Msa1212090	group8_1	71938324	71939436	down	-
Msa1183830	group8_1	19272497	19276582	up	Plasminogen activator inhibitor 1 RNA-binding protein-like
Msa0226360	group2_1	76859632	76861615	up	Embryo-specific protein 3, (ATS3)
Msa1039660	group7_1	76884678	76893229	down	epoxide hydrolase
Msa0721640	group5_1	18533786	18536992	down	f-box protein
Msa1022840	group7_1	49775712	49779112	down	Alpha-aminoadipic semialdehyde
Msa0538490	group4_1	17854552	17855949	up	Non-specific serine threonine protein kinase
Msa0528850	group4_1	1813287	1814045	up	Transmembrane emp24 domain-containing protein
Msa0213530	group2_1	56645118	56649493	down	Belongs to the cytochrome P450 family
Msa0011740	group1_1	17675248	17701116	up	assists the folding of proteins upon ATP hydrolysis
Msa0007940	group1_1	11358128	11359760	down	RNA binding
Msa1192670	group8_1	38604050	38605931	up	Thaumatin-like protein
Msa0225350	group2_1	75478041	75479074	up	Binds to the 23S rRNA
Msa0225790	group2_1	75950120	75956789	down	D-glycerate 3-kinase
Msa1188530	group8_1	28814031	28818352	up	Belongs to the helicase family
Msa1205910	group8_1	62570625	62574332	up	transcription factor
Msa0018090	group1_1	30217578	30218162	down	3-oxo-Delta(4,5)-steroid 5-beta-reductase-like
Msa0552850	group4_1	49582358	49583085	down	Thioredoxin-like protein
Msa0186260	group2_1	955566	957216	down	-
Msa0223440	group2_1	73001628	73003446	up	structural constituent of ribosome
Msa0347390	group3_1	8392178	8404896	down	Peroxisome biogenesis protein
Msa0546840	group4_1	39246135	39250256	up	Belongs to the chaperonin (HSP60) family
Msa0714990	group5_1	7812925	7816057	down	heat shock factor protein
Msa0220770	group2_1	69207365	69209122	down	L-type lectin-domain containing receptor kinase
Msa1174260	group8_1	5338263	5342871	down	calcium-binding protein
Msa0716310	group5_1	9781172	9782968	down	homeobox-leucine zipper protein
Msa0549780	group4_1	44987754	44989271	down	E3 ubiquitin-protein ligase
Msa0037330	group1_1	66333061	66337019	up	Belongs to the sterol desaturase family
Msa0035650	group1_1	63925861	63927858	up	Belongs to the cytochrome P450 family
Msa1183240	group8_1	18480040	18481245	up	Alpha/beta hydrolase family
Msa0216220	group2_1	61944516	61945712	down	Belongs to the DEFL family
Msa0384830	group3_1	88189638	88191093	up	Belongs to the thioredoxin family
Msa0005840	group1_1	8650505	8651638	up	f-box protein
Msa0040230	group1_1	70303849	70306262	down	N-acetyltransferase
Msa0563340	group4_1	63670119	63671587	up	signal peptidase complex subunit
Msa1202020	group8_1	55410694	55416623	up	beta-galactosidase
Msa1034610	group7_1	70159347	70162998	down	Belongs to the major facilitator superfamily. Sugar transporter (TC 2.A.1.1) family
Msa0570600	group4_1	72801261	72807564	down	Copper-transporting ATPase
Msa0004760	group1_1	7216482	7221757	up	Binds the poly(A) tail of mRNA
Msa0186630	group2_1	1378132	1380548	up	isoaspartyl peptidase L-asparaginase
Msa0715570	group5_1	8655807	8662530	up	Hydroxyproline-rich glycoprotein family protein
Msa0530300	group4_1	4342906	4347331	down	CUE domain
Msa1211750	group8_1	71478963	71481288	down	Converts alpha-aldose to the beta-anomer
Msa0003320	group1_1	5826875	5828758	up	peptide-N(4)-(N-acetyl-beta- glucosaminyl)asparagine amidase
Msa0038010	group1_1	67250672	67252136	up	Belongs to the MIP aquaporin (TC 1.A.8) family
Msa1209430	group8_1	67862865	67867564	up	LRR receptor-like serine threonine-protein kinase
Msa0542340	group4_1	27114845	27119850	down	Protein of unknown function (DUF789)
Msa0192120	group2_1	7825405	7826713	down	REF SRPP-like protein
Msa1223470	group8_1	87985812	87991040	up	Belongs to the glycosyl hydrolase 17 family
Msa1011270	group7_1	15298007	15301091	up	Belongs to the heat shock protein 70 family
Msa0196480	group2_1	13677050	13678229	down	-
Msa0220200	group2_1	68384677	68395678	down	Wound-induced protein
Msa1184810	group8_1	20938694	20945568	up	Homeobox-leucine zipper protein ANTHOCYANINLESS
Msa1031010	group7_1	65280169	65284125	up	Belongs to the protein kinase superfamily
Msa0376890	group3_1	77221884	77224077	up	ubiquitin-60S ribosomal protein
Msa0388360	group3_1	92781788	92786588	down	-
Msa1216530	group8_1	78254819	78256783	up	ribosomal protein
Msa0000430	group1_1	1576081	1579859	down	Belongs to the UDP-glycosyltransferase family
Msa0378700	group3_1	79523481	79530717	down	Belongs to the ClpA ClpB family
Msa0211440	group2_1	52713192	52717407	up	Belongs to the iron ascorbate-dependent oxidoreductase family
Msa0000990	group1_1	2387637	2393264	up	Protein MID1-COMPLEMENTING ACTIVITY
Msa0530990	group4_1	5089080	5096493	up	Belongs to the ABC transporter superfamily. ABCG family. PDR (TC 3.A.1.205) subfamily
Msa0580850	group4_1	86126269	86133713	down	Dehydrogenase
Msa1036190	group7_1	72346360	72355982	down	Heat Stress Transcription Factor
Msa0219930	group2_1	67911669	67919628	up	Dihydroxy-acid dehydratase
Msa0000100	group1_1	755795	758663	up	60S ribosomal Protein
Msa0578010	group4_1	82430094	82434329	up	Belongs to the universal ribosomal protein uL22 family
Msa0555090	group4_1	52814220	52817338	up	transcription factor
Msa0561830	group4_1	61464324	61466885	up	Belongs to the cytochrome P450 family
Msa0719960	group5_1	15635872	15653379	down	Indole-3-acetaldehyde oxidase-like
Msa0009250	group1_1	13477922	13483653	up	La protein
Msa1212180	group8_1	72040353	72043523	down	EXOIII
Msa0042010	group1_1	72577315	72583656	down	alpha-L-fucosidase
Msa0531010	group4_1	5118053	5127637	down	NA
Msa0885840	group6_1	43112123	43112617	up	-
Msa0046840	group1_1	79257966	79264307	up	3beta-hydroxysteroid-dehydrogenase decarboxylase isoform
Msa0200700	group2_1	21015859	21019920	up	Glycosyl transferase family 2
Msa0028710	group1_1	53735200	53736245	down	Belongs to the plant LTP family
Msa0040210	group1_1	70292267	70297509	up	leucine-rich repeat extensin-like protein
Msa0006040	group1_1	8813930	8818584	down	phosphatase 2c
Msa0881230	group6_1	28262447	28264216	down	GTP-binding protein involved in nucleocytoplasmic transport. Required for the import of protein into the nucleus and also for RNA export. Involved in chromatin condensation and control of cell cycle
Msa0388690	group3_1	93147355	93150612	down	Carboxylesterase
Msa0002750	group1_1	4955896	4958253	up	Belongs to the universal ribosomal protein uS17 family
Msa1211060	group8_1	70418624	70431863	down	Ribose-phosphate pyrophosphokinase
Msa1174470	group8_1	5559958	5568402	up	WD repeat-containing protein
Msa0731010	group5_1	41018461	41027870	down	Vacuolar sorting 38 and autophagy-related subunit 14
Msa0187390	group2_1	2106996	2109023	down	-
Msa0224790	group2_1	74745136	74752136	down	Belongs to the SKP1 family
Msa0224850	group2_1	74837347	74842500	down	malic enzyme
Msa0011200	group1_1	16879626	16882425	up	Amino acid permease
Msa0717100	group5_1	10676533	10682627	down	D-2-hydroxyglutarate dehydrogenase
Msa0379000	group3_1	79884147	79886899	down	Plays an essential role in chain termination during de novo fatty acid synthesis
Msa0870510	group6_1	4953042	4953263	up	-
Msa0577850	group4_1	82164810	82169038	up	PAP2 superfamily C-terminal
Msa0382220	group3_1	84700285	84706626	up	3beta-hydroxysteroid-dehydrogenase decarboxylase isoform
Msa1223710	group8_1	88310100	88311922	down	Belongs to the iron ascorbate-dependent oxidoreductase family
Msa1019750	group7_1	41889588	41893003	up	NA
Msa0026680	group1_1	50628782	50631090	down	isoform X1
Msa1207790	group8_1	65543531	65550496	down	Asparagine-specific endopeptidase involved in the processing of vacuolar seed protein precursors into the mature forms
Msa0577960	group4_1	82323490	82329823	down	Complex I intermediate-associated protein 30 (CIA30)
Msa0719730	group5_1	15189340	15193254	down	Catalyzes xyloglucan endohydrolysis (XEH) and or endotransglycosylation (XET). Cleaves and religates xyloglucan polymers, an essential constituent of the primary cell wall, and thereby participates in cell wall construction of growing tissues
Msa0037110	group1_1	65995022	65998925	up	Belongs to the peptidase S10 family
Msa0003780	group1_1	6320587	6324465	up	60S ribosomal Protein
Msa0730240	group5_1	38619084	38638647	up	endonuclease
Msa0370050	group3_1	67475859	67479326	up	Auxin transporter-like protein
Msa0221180	group2_1	69780381	69784674	up	Ketol-acid reductoisomerase
Msa0388160	group3_1	92488599	92490633	up	-
Msa1186980	group8_1	26200057	26200457	up	40S ribosomal protein
Msa0532590	group4_1	6782999	6790453	up	Auxin transporter-like protein
Msa0740960	group5_1	60164424	60171171	down	Est1 DNA/RNA binding domain
Msa1172460	group8_1	2487498	2488354	up	Belongs to the peroxidase family. Classical plant (class III) peroxidase subfamily
Msa1181660	group8_1	16112027	16112759	down	Belongs to the DEFL family
Msa0713760	group5_1	6163280	6164101	up	inactive receptor kinase
Msa1205500	group8_1	61855577	61861343	down	Uncharacterized conserved domain (SAYSvFN)
Msa0017960	group1_1	29997851	30001512	up	Remorin, C-terminal region
Msa0030050	group1_1	55980727	55984886	down	Belongs to the peroxisomal membrane protein PXMP2 4 family
Msa1010820	group7_1	14127284	14134549	up	Catalyzes the rate-limiting step of the oxidative pentose-phosphate pathway, which represents a route for the dissimilation of carbohydrates besides glycolysis
Msa0353230	group3_1	23029602	23031489	down	Methyltransferase
Msa0219120	group2_1	66652419	66653246	up	40S ribosomal protein
Msa0387330	group3_1	91248357	91251582	up	E3 ubiquitin-protein ligase
Msa1213130	group8_1	73213373	73219603	down	Truncated transcription factor CAULIFLOWER
Msa0043430	group1_1	74580003	74582515	up	NA
Msa0734000	group5_1	47607251	47614857	down	ATP-dependent zinc metalloprotease FTSH
Msa0891150	group6_1	64753567	64757889	down	Ganglioside-induced differentiation-associated protein
Msa0723640	group5_1	21496053	21503036	down	BEST Arabidopsis thaliana protein match is Protein of
Msa0719630	group5_1	15023041	15024699	up	GDSL esterase lipase
Msa1024680	group7_1	54389759	54391387	down	Myb/SANT-like DNA-binding domain
Msa1210700	group8_1	69879773	69886981	up	Mitochondrial inner membrane protein
Msa0203170	group2_1	26823062	26827890	up	Adipocyte plasma membrane-associated
Msa1216260	group8_1	77892188	77894201	up	ribosomal protein
Msa0387950	group3_1	92053657	92055649	up	Protein TOC75-3, chloroplastic-like
Msa0570590	group4_1	72788714	72795346	up	Catalyzes the formation of 6,7-dimethyl-8- ribityllumazine by condensation of 5-amino-6-(D- ribitylamino)uracil with 3,4-dihydroxy-2-butanone 4-phosphate. This is the penultimate step in the biosynthesis of riboflavin
Msa0547330	group4_1	40252879	40254592	up	Root cap
Msa0564740	group4_1	65461609	65471151	up	Belongs to the universal ribosomal protein uL22 family
Msa1028560	group7_1	61606223	61609804	down	WRKY transcription factor
Msa0552930	group4_1	49704978	49708883	up	Translocon-associated protein subunit
Msa0342660	group3_1	572642	574132	up	Anthocyanin
Msa1024180	group7_1	52736142	52741711	up	assists the folding of proteins upon ATP hydrolysis
Msa1211000	group8_1	70375487	70377327	down	RING/Ubox like zinc-binding domain
Msa0189570	group2_1	4964966	4966396	down	F-box kelch-repeat protein
Msa0731970	group5_1	43756192	43760242	down	Belongs to the UDP-glycosyltransferase family
Msa0554180	group4_1	51423830	51430780	down	zinc finger CCCH domain-containing protein
Msa0886370	group6_1	44732780	44737587	up	Belongs to the peroxidase family. Classical plant (class III) peroxidase subfamily
Msa0572880	group4_1	75890748	75893067	down	30S ribosomal protein S6 alpha
Msa0019970	group1_1	34889032	34898390	up	Cleavage and polyadenylation specificity factor
Msa0222920	group2_1	72336347	72338956	up	Outer envelope pore protein 16
Msa0008960	group1_1	13045581	13049448	down	Belongs to the protein kinase superfamily
Msa0545020	group4_1	34481535	34483187	down	Apoptosis-inducing factor
Msa1197800	group8_1	48871982	48873133	down	Protein RMD5 homolog
Msa0218010	group2_1	64998160	65000483	down	NA
Msa0375500	group3_1	75271965	75275250	down	alcohol dehydrogenase
Msa0040880	group1_1	71138303	71142522	down	isoform X1
Msa0718270	group5_1	12469811	12474910	down	Belongs to the major facilitator superfamily. Sugar transporter (TC 2.A.1.1) family
Msa1225510	group8_1	90979484	90983103	up	AP2-like ethylene-responsive transcription factor
Msa0385890	group3_1	89591801	89592877	up	-
Msa0025040	group1_1	48055875	48058202	up	60S ribosomal Protein
Msa0046680	group1_1	78993720	78995530	up	NAD(P)H-dependent 6'-deoxychalcone synthase-like
Msa0387830	group3_1	91926771	91929005	down	Zinc finger protein CONSTANS-like
Msa0569560	group4_1	71479053	71480206	down	Auxilin-related protein
Msa0877260	group6_1	16549563	16551478	up	Belongs to the universal ribosomal protein uS4 family
Msa0228540	group2_1	81790401	81795120	up	Argininosuccinate synthase
Msa0883640	group6_1	35115384	35117404	up	Cytochrome p450
Msa1225050	group8_1	90307768	90309538	down	GTP-binding protein involved in nucleocytoplasmic transport. Required for the import of protein into the nucleus and also for RNA export. Involved in chromatin condensation and control of cell cycle
Msa0548020	group4_1	41750930	41751229	down	NA
Msa0719340	group5_1	14413083	14413547	down	Phosphoribulokinase
Msa0042810	group1_1	73778826	73783634	down	-
Msa0736570	group5_1	53092383	53099306	down	Pre-mRNA-splicing factor
Msa0199350	group2_1	18278739	18280965	down	WRKY transcription factor
Msa0220120	group2_1	68313099	68316306	down	Wound-induced protein
Msa0556010	group4_1	54007108	54013380	up	Methyltransferase
Msa1218160	group8_1	80724302	80725801	up	Major allergen Pru ar
Msa0033860	group1_1	61724531	61728553	down	Glycogen synthase kinase-3 homolog
Msa0186480	group2_1	1159415	1160380	up	Arabidopsis protein of unknown function
Msa0038530	group1_1	68058507	68060258	up	NA
Msa0369710	group3_1	67026539	67027362	down	NA
Msa0378670	group3_1	79505119	79512346	down	Belongs to the ClpA ClpB family
Msa0197190	group2_1	14935008	14938215	down	Protein of unknown function (DUF3537)
Msa0540080	group4_1	21619338	21620325	down	Phd finger protein
Msa0020550	group1_1	35591113	35599978	down	Plant protein 1589 of unknown function (A_thal_3526)
Msa0012780	group1_1	19475327	19479185	up	NA
Msa0737020	group5_1	53864987	53866535	up	HMG-Y-related protein
Msa0364160	group3_1	56900401	56900643	down	NA
Msa0217280	group2_1	64064134	64065873	down	Belongs to the GRAS family
Msa1209150	group8_1	67579257	67581900	up	Belongs to the GroES chaperonin family
Msa0901780	group6_1	98635907	98642912	down	Catalyzes the phosphorylation of D-fructose 6-phosphate to fructose 1,6-bisphosphate by ATP, the first committing step of glycolysis
Msa1170800	group8_1	123009	126597	down	Histidine kinase
Msa0371190	group3_1	69297704	69303430	up	Nucleobase-ascorbate transporter
Msa0732340	group5_1	44577404	44581055	down	Chaperone protein
Msa0384700	group3_1	87991748	87993688	down	Belongs to the multi antimicrobial extrusion (MATE) (TC 2.A.66.1) family
Msa0357900	group3_1	41928553	41930770	up	ribosomal protein
Msa1195580	group8_1	43729511	43730851	down	Protein ZINC INDUCED
Msa0367400	group3_1	63057723	63058576	down	Bis(5'-adenosyl)-triphosphatase-like
Msa0357130	group3_1	37872095	37876169	up	Pentatricopeptide repeat-containing protein
Msa1224360	group8_1	89282326	89283914	down	leucine-rich repeat extensin-like protein
Msa1219250	group8_1	82049343	82053332	down	Belongs to the enoyl-CoA hydratase isomerase family
Msa0721870	group5_1	18872602	18877187	up	Neprosin
Msa0210500	group2_1	50617050	50625734	up	citrate synthase
Msa1207480	group8_1	64922012	64929751	up	14 kDa proline-rich protein DC2.15-like
Msa0883770	group6_1	35530181	35535524	up	Belongs to the cytochrome P450 family
Msa0020870	group1_1	36782850	36786914	up	Component of the eukaryotic translation initiation factor 3 (eIF-3) complex, which is involved in protein synthesis of a specialized repertoire of mRNAs and, together with other initiation factors, stimulates binding of mRNA and methionyl-tRNAi to the 40S ribosome. The eIF-3 complex specifically targets and initiates translation of a subset of mRNAs involved in cell proliferation
Msa1215620	group8_1	76930317	76935237	up	Pyrophosphate-energized vacuolar membrane proton
Msa1183450	group8_1	18692071	18694523	up	Ribosomal L37ae protein family
Msa0883760	group6_1	35523206	35523979	down	Belongs to the protein kinase superfamily
Msa1208730	group8_1	66994868	66997646	down	protein-L-isoaspartate O-methyltransferase
Msa0560770	group4_1	60052679	60053347	up	Vacuolar iron transporter homolog
Msa1175480	group8_1	6814192	6818209	down	calcium-binding protein
Msa0535360	group4_1	11608972	11614483	up	UPF0160 protein-like
Msa0036550	group1_1	65144590	65148769	down	helix loop helix domain
Msa0202020	group2_1	23999668	24002542	up	60S ribosomal Protein
Msa0225920	group2_1	76300883	76303138	up	Removal of H(2)O(2), oxidation of toxic reductants, biosynthesis and degradation of lignin, suberization, auxin catabolism, response to environmental stresses such as wounding, pathogen attack and oxidative stress
Msa0017090	group1_1	28330962	28338238	down	-
Msa0567130	group4_1	68442618	68450225	up	Belongs to the class I-like SAM-binding methyltransferase superfamily. RsmB NOP family
Msa1032360	group7_1	67253170	67257139	down	f-box protein
Msa0563390	group4_1	63766192	63770639	down	Eukaryotic protein of unknown function (DUF829)
Msa1220450	group8_1	83640223	83642129	down	WRKY transcription factor
Msa0023820	group1_1	45496587	45498382	down	Belongs to the glycosyl hydrolase 17 family
Msa0364520	group3_1	57669062	57675160	down	Amino acid permease
Msa0364460	group3_1	57534553	57536150	down	Belongs to the iron ascorbate-dependent oxidoreductase family
Msa0214740	group2_1	59317732	59319272	down	domain in glucosyltransferases, myotubularins and other putative membrane-associated proteins
Msa0723630	group5_1	21476149	21483119	down	BEST Arabidopsis thaliana protein match is Protein of
Msa1190740	group8_1	33965631	33968335	down	-
Msa1202820	group8_1	56497660	56504324	down	Belongs to the major facilitator superfamily. Sugar transporter (TC 2.A.1.1) family
Msa1177250	group8_1	9596812	9609114	up	RNA helicase
Msa1212260	group8_1	72104065	72107218	down	EXOIII
Msa0360310	group3_1	49268509	49278110	up	Belongs to the DEAD box helicase family
Msa0213090	group2_1	55664422	55666108	down	Glutathione S-transferase
Msa0897490	group6_1	89851857	89856574	down	Belongs to the multi antimicrobial extrusion (MATE) (TC 2.A.66.1) family
Msa1033590	group7_1	68790805	68792684	down	Ganglioside-induced differentiation-associated protein
Msa0011450	group1_1	17254694	17259812	down	Chlorophyllide a oxygenase
Msa1215820	group8_1	77241484	77243843	up	Belongs to the universal ribosomal protein uS17 family
Msa1173240	group8_1	3503702	3505701	up	Belongs to the cytochrome P450 family
Msa0027470	group1_1	51771979	51776371	up	Methyltransferase
Msa0882780	group6_1	32280301	32281743	up	Belongs to the UDP-glycosyltransferase family
Msa1211600	group8_1	71306235	71313323	down	Dehydrogenase
Msa0384310	group3_1	87347850	87356712	down	Domain of unknown function (DUF4091)
Msa0038240	group1_1	67600382	67608282	down	ABC transporter G family member
Msa1041210	group7_1	78796863	78803160	up	U3 small nucleolar RNA-associated protein
Msa0557250	group4_1	55563624	55565477	up	Belongs to the class I-like SAM-binding methyltransferase superfamily. Cation-independent O- methyltransferase family
Msa1191270	group8_1	35399480	35404377	up	Belongs to the 'GDSL' lipolytic enzyme family
Msa0348640	group3_1	11417447	11419947	down	DCD
Msa1171640	group8_1	1464631	1468297	up	Ribulose bisphosphate carboxylase oxygenase activase
Msa0221170	group2_1	69765372	69767534	down	helix loop helix domain
Msa1039800	group7_1	77104298	77105498	down	GATA transcription factor
Msa0546870	group4_1	39358333	39360919	up	Macrophage migration inhibitory factor homolog isoform
Msa1191010	group8_1	34487994	34493818	down	Homogentisate
Msa0196240	group2_1	13329984	13332015	up	Belongs to the peptidase A1 family
Msa0203820	group2_1	28304472	28313102	down	Sucrose-cleaving enzyme that provides UDP-glucose and fructose for various metabolic pathways
Msa1220460	group8_1	83653050	83654956	down	WRKY transcription factor
Msa0561590	group4_1	61157267	61161339	up	urease accessory protein
Msa0018210	group1_1	30388281	30393299	down	Belongs to the peptidase C1 family
Msa0380680	group3_1	82533358	82534749	down	isoaspartyl peptidase L-asparaginase
Msa0349940	group3_1	14328024	14336719	down	Beclin-1-like protein
Msa0353950	group3_1	24655409	24664061	up	Control of topological states of DNA by transient breakage and subsequent rejoining of DNA strands. Topoisomerase II makes double-strand breaks
Msa1217650	group8_1	80136198	80144339	up	Belongs to the class I-like SAM-binding methyltransferase superfamily. Protein arginine N- methyltransferase family
Msa0745900	group5_1	67801041	67802710	down	urease accessory protein
Msa0571790	group4_1	74499515	74502624	down	E3 ubiquitin-protein ligase
Msa0547290	group4_1	40206124	40210711	down	The RING-variant domain is a C4HC3 zinc-finger like motif found in a number of cellular and viral proteins. Some of these proteins have been shown both in vivo and in vitro to have ubiquitin E3 ligase activity.
Msa1039480	group7_1	76715165	76716683	down	epoxide hydrolase
Msa0201130	group2_1	21959691	21964678	down	ATP-dependent zinc metalloprotease FTSH 2
Msa1039530	group7_1	76787964	76793320	down	Pre-mRNA-splicing factor
Msa0709200	group5_1	331203	336714	up	Belongs to the MCM family
Msa1210340	group8_1	69192976	69194799	down	RING/Ubox like zinc-binding domain
Msa0722120	group5_1	19300384	19308385	down	proline-rich receptor-like protein kinase
Msa0727190	group5_1	29379801	29385554	down	6-phosphogluconolactonase
Msa0555200	group4_1	53019066	53025890	down	isoform X1
Msa0735510	group5_1	50850240	50855775	down	B3 domain-containing
Msa1016960	group7_1	35109404	35116332	down	Belongs to the UDP-glycosyltransferase family
Msa1207090	group8_1	64507105	64510686	down	transcription factor
Msa0902110	group6_1	99902347	99909141	down	Plays an essential role in chain termination during de novo fatty acid synthesis
Msa0185880	group2_1	457325	461772	up	IQ-DOMAIN 1-like
Msa1220480	group8_1	83672943	83674849	down	WRKY transcription factor
Msa1034120	group7_1	69498546	69500877	down	-
Msa1217340	group8_1	79583559	79583852	down	Monothiol
Msa1217330	group8_1	79575794	79576087	down	Monothiol
Msa1206380	group8_1	63363709	63372259	up	Potassium transporter
Msa1206630	group8_1	63694480	63698087	down	Vesicle-associated protein
Msa0192890	group2_1	8682160	8685992	down	Belongs to the TPP enzyme family
Msa0354630	group3_1	26549180	26554761	down	late embryogenesis abundant protein
Msa0542130	group4_1	26212007	26221376	up	ribosome biogenesis protein
Msa0044170	group1_1	75651958	75658810	up	Performs the first committed step in the biosynthesis of isoprene-containing compounds such as sterols and terpenoids
Msa0342560	group3_1	482538	485958	down	Wound-induced protein
Msa0722600	group5_1	19939425	19942381	down	NA
Msa0003930	group1_1	6419610	6425545	up	Endoplasmin homolog
Msa0867680	group6_1	761030	763960	down	NAD(P)H-quinone oxidoreductase subunit 2
Msa0219360	group2_1	66917541	66920189	up	glucuronoxylan glucuronosyltransferase
Msa0190020	group2_1	5464684	5466285	up	DnaJ molecular chaperone homology domain
Msa0879530	group6_1	22070422	22074216	up	IQ-DOMAIN 1-like
Msa0039890	group1_1	69879789	69880865	down	Protein of unknown function (DUF688)
Msa1217820	group8_1	80359083	80366323	up	Belongs to the class I-like SAM-binding methyltransferase superfamily. Protein arginine N- methyltransferase family
Msa0720560	group5_1	16584298	16588978	down	Ribonuclease H protein
Msa0897790	group6_1	90131024	90136711	up	Belongs to the TRAFAC class myosin-kinesin ATPase superfamily. Kinesin family
Msa0035140	group1_1	63212293	63216987	up	Histone H2B
Msa0028570	group1_1	53554663	53556970	down	Belongs to the BI1 family
Msa1210830	group8_1	70039670	70043079	up	Microtubule-associated protein
Msa0046480	group1_1	78630885	78635489	up	acetyltransferase component of pyruvate dehydrogenase
Msa1212920	group8_1	72959617	72965067	up	Glucan endo-1,3-beta-glucosidase-like protein
Msa0378410	group3_1	79167209	79171294	up	Belongs to the glycosyl hydrolase 31 family
Msa0039230	group1_1	68771150	68780617	down	f-box protein
Msa1206330	group8_1	63293790	63302562	up	Potassium transporter
Msa0897200	group6_1	88771501	88775610	down	Ras-related protein RABA6a-like
Msa0007870	group1_1	11243993	11245660	up	Belongs to the peroxidase family. Classical plant (class III) peroxidase subfamily
Msa0187350	group2_1	2048663	2054556	down	Holliday junction DNA helicase ruvB N-terminus
Msa0716890	group5_1	10483107	10489148	up	beta-galactosidase
Msa0737430	group5_1	54688297	54692453	down	Belongs to the protein kinase superfamily
Msa0032010	group1_1	58919188	58922902	down	RNA polymerase III
Msa1010570	group7_1	13794243	13800141	down	reductase
Msa0570160	group4_1	72265462	72266293	down	-
Msa0185840	group2_1	71471	72292	up	inactive receptor kinase
Msa0542090	group4_1	26179836	26189206	up	ribosome biogenesis protein
Msa0039600	group1_1	69417821	69427269	up	Belongs to the class-I aminoacyl-tRNA synthetase family
Msa0712930	group5_1	4834371	4835800	down	Ganglioside-induced differentiation-associated protein
Msa1205990	group8_1	62722626	62725430	down	Domain of unknown function (DUF4228)
Msa1188350	group8_1	28557643	28559332	down	U-box domain-containing protein
Msa1039390	group7_1	76531313	76532056	down	NA
Msa0370480	group3_1	68278968	68280643	up	zinc-finger of the FCS-type, C2-C2
Msa0897990	group6_1	90604270	90621528	down	Wall-associated receptor kinase C-terminal
Msa0534750	group4_1	10346030	10350212	up	Belongs to the EF-1-beta EF-1-delta family
Msa0712710	group5_1	4530994	4533236	down	-
Msa1207000	group8_1	64373992	64378303	down	transcription factor
Msa1007940	group7_1	7789276	7800374	up	Belongs to the class I-like SAM-binding methyltransferase superfamily. Cation-independent O- methyltransferase family
Msa1009460	group7_1	10892141	10895282	up	Reversibly glycosylated polypeptide
Msa1178110	group8_1	10750355	10753100	down	F-box kelch-repeat protein
Msa0025460	group1_1	48543956	48545935	down	Thaumatin-like protein
Msa0037730	group1_1	66847165	66848579	down	glutathione
Msa0555800	group4_1	53828305	53830208	up	Protein of unknown function, DUF538
Msa1022050	group7_1	47312603	47315005	down	NAD(P)H-quinone oxidoreductase subunit 2
Msa0219790	group2_1	67646164	67646904	up	Cysteine-rich repeat secretory protein
Msa0553930	group4_1	51209830	51214694	up	ATPase family AAA domain-containing protein
Msa0713080	group5_1	4958527	4971408	up	Belongs to the class I-like SAM-binding methyltransferase superfamily. C5-methyltransferase family
Msa0363490	group3_1	55993763	55994284	down	RESISTANCE protein
Msa0368100	group3_1	64240160	64244589	down	THO complex subunit
Msa0735360	group5_1	50600970	50601671	up	expressed protein
Msa0714550	group5_1	7180448	7181519	up	Phosphatidylinositol 3,4,5-trisphosphate 3-phosphatase
Msa0563620	group4_1	64054383	64060662	up	Glutamate-rich WD repeat-containing protein
Msa0900760	group6_1	96960486	96969979	up	DNA (cytosine-5)-methyltransferase
Msa1021500	group7_1	45898528	45902207	up	-
Msa1171360	group8_1	982080	983797	up	Small nuclear ribonucleoprotein
Msa0574700	group4_1	78380558	78386465	up	Protein PLANT CADMIUM RESISTANCE
Msa0745740	group5_1	67561458	67580413	up	BP28CT (NUC211) domain
Msa0342600	group3_1	506780	507049	down	Encoded by
Msa0573680	group4_1	76944252	76946973	down	dual specificity protein phosphatase
Msa0012070	group1_1	18167605	18170650	down	Belongs to the iron ascorbate-dependent oxidoreductase family
Msa1223990	group8_1	88623438	88625683	up	Auxin-induced in root cultures protein
Msa0712120	group5_1	3954115	3954678	up	Late embryogenesis abundant protein
Msa0210790	group2_1	51145646	51147511	up	NAC domain-containing protein
Msa0043920	group1_1	75398891	75400984	up	Belongs to the glycosyl hydrolase 31 family
Msa1208610	group8_1	66793329	66796113	down	protein-L-isoaspartate O-methyltransferase
Msa0189700	group2_1	5150124	5151721	up	60S ribosomal protein
Msa1215730	group8_1	77037787	77038392	up	Triphosphate tunel metalloenzyme
Msa1007950	group7_1	7819024	7830122	up	Belongs to the class I-like SAM-binding methyltransferase superfamily. Cation-independent O- methyltransferase family
Msa1215850	group8_1	77279585	77283589	down	RING-like zinc finger
Msa0873990	group6_1	9635422	9641349	up	component of the eukaryotic translation initiation factor 3 (eIF-3) complex, which is involved in protein synthesis of a specialized repertoire of mRNAs and, together with other initiation factors, stimulates binding of mRNA and methionyl-tRNAi to the 40S ribosome. The eIF-3 complex specifically targets and initiates translation of a subset of mRNAs involved in cell proliferation
Msa0875070	group6_1	11105425	11106911	down	BURP domain-containing protein
Msa0881290	group6_1	28327785	28329382	up	60S ribosomal protein
Msa0035660	group1_1	63938380	63940412	up	Belongs to the cytochrome P450 family
Msa0384270	group3_1	87317002	87324993	down	GYF domain
Msa0387250	group3_1	91156578	91157867	down	NA
Msa0872080	group6_1	7395324	7399020	down	Cyclic dof factor
Msa0879920	group6_1	22830447	22836034	up	65-kDa microtubule-associated protein
Msa0194230	group2_1	10092645	10095473	up	Belongs to the MIP aquaporin (TC 1.A.8) family
Msa0009230	group1_1	13460817	13464403	up	Branched-chain-amino-acid aminotransferase-like protein 3
Msa0356990	group3_1	37384380	37388605	up	Pentatricopeptide repeat-containing protein
Msa1212700	group8_1	72682588	72687898	up	Glucan endo-1,3-beta-glucosidase-like protein
Msa0559330	group4_1	58532324	58537886	up	LL-diaminopimelate aminotransferase
Msa0030780	group1_1	57253291	57259238	down	PHD finger protein
Msa1218190	group8_1	80739166	80740212	down	Major allergen Pru
Msa1222830	group8_1	87216921	87222403	up	Transcription factor
Msa0363830	group3_1	56458282	56466724	up	Belongs to the class I-like SAM-binding methyltransferase superfamily. RsmB NOP family
Msa0716560	group5_1	10029752	10033484	down	Belongs to the glycosyl hydrolase 5 (cellulase A) family
Msa0580170	group4_1	85231183	85234385	up	NAC domain-containing protein
Msa0557490	group4_1	55911625	55915841	down	Cytochrome p450
Msa0022890	group1_1	43212108	43212323	up	Belongs to the peroxidase family. Classical plant (class III) peroxidase subfamily
Msa0032480	group1_1	59629567	59630166	down	-
Msa1175980	group8_1	7590413	7592568	up	D-arabinono-1,4-lactone oxidase
Msa0210850	group2_1	51235868	51237733	up	NAC domain-containing protein
Msa0877540	group6_1	17007387	17011993	up	Mitochondrial import receptor subunit
Msa0894680	group6_1	81093667	81097100	up	Alcohol dehydrogenase-like
Msa0741510	group5_1	61230934	61233431	up	structural constituent of ribosome
Msa0735780	group5_1	51459251	51462239	up	Serine arginine repetitive matrix protein
Msa1197110	group8_1	47353010	47356453	down	Belongs to the enoyl-CoA hydratase isomerase family
Msa0217630	group2_1	64544090	64547523	up	40S ribosomal protein
Msa0223520	group2_1	73092498	73094807	up	Mitochondrial import inner membrane translocase subunit
Msa0532550	group4_1	6705973	6711124	down	Glycerol-3-phosphate 2-O-acyltransferase
Msa0038940	group1_1	68426585	68428997	up	Ribonuclease H protein
Msa0033120	group1_1	60426903	60428850	up	Belongs to the 'GDSL' lipolytic enzyme family
Msa0735250	group5_1	50383009	50384225	up	Belongs to the peroxidase family. Classical plant (class III) peroxidase subfamily
Msa0370620	group3_1	68512714	68532818	up	Belongs to the major facilitator superfamily. Sugar transporter (TC 2.A.1.1) family
Msa0528750	group4_1	1677091	1680351	up	GCK
Msa0528820	group4_1	1796002	1799262	up	GCK
Msa0531690	group4_1	5818740	5819108	down	-
Msa1183230	group8_1	18473510	18477635	up	esterase
Msa1011260	group7_1	15279955	15283020	up	Belongs to the heat shock protein 70 family
Msa0874970	group6_1	10891973	10895357	down	NA
Msa1191510	group8_1	36066741	36070205	down	AP2-like ethylene-responsive transcription factor
Msa0192780	group2_1	8608546	8608776	down	NA
Msa0868530	group6_1	2117060	2118259	down	f-box protein
Msa0198310	group2_1	16896200	16899128	up	Belongs to the major facilitator superfamily. Sugar transporter (TC 2.A.1.1) family
Msa0202290	group2_1	24551860	24559410	up	WD-40 repeat-containing protein
Msa0379560	group3_1	80734604	80738697	down	Belongs to the protein kinase superfamily
Msa0541430	group4_1	25292564	25295209	up	UDP-glucosyltransferase family
Msa1199850	group8_1	52156723	52169831	up	Belongs to the class I-like SAM-binding methyltransferase superfamily. C5-methyltransferase family
Msa1225160	group8_1	90467409	90477350	up	Non-lysosomal glucosylceramidase that catalyzes the conversion of glucosylceramide to free glucose and ceramide
Msa0204850	group2_1	30782381	30784021	down	Poly(RC)-binding protein
Msa0556250	group4_1	54326829	54344510	up	DNA-dependent RNA polymerase catalyzes the transcription of DNA into RNA using the four ribonucleoside triphosphates as substrates
Msa0364230	group3_1	56972090	56973214	up	RNA-binding protein
Msa0217710	group2_1	64674846	64676578	up	Early nodulin-like protein
Msa0385910	group3_1	89603533	89604647	up	ribosomal protein
Msa1037590	group7_1	74254417	74264170	down	-
Msa0196140	group2_1	13181923	13185001	down	Serine incorporator
Msa0012940	group1_1	19953359	19959523	up	Hydroxyproline-rich glycoprotein family protein
Msa1174800	group8_1	5973860	5976714	down	TIFY 10B-like
Msa0736910	group5_1	53583943	53585178	down	Belongs to the 'GDSL' lipolytic enzyme family
Msa0225910	group2_1	76271838	76284601	up	Removal of H(2)O(2), oxidation of toxic reductants, biosynthesis and degradation of lignin, suberization, auxin catabolism, response to environmental stresses such as wounding, pathogen attack and oxidative stress
Msa1204990	group8_1	60992141	60995314	up	Belongs to the peroxidase family. Classical plant (class III) peroxidase subfamily
Msa0209190	group2_1	46283113	46286294	up	Belongs to the cytochrome P450 family
Msa0371270	group3_1	69417759	69420145	up	Non-catalytic subunit
Msa0199880	group2_1	19296596	19299548	up	DNA-dependent RNA polymerase catalyzes the transcription of DNA into RNA using the four ribonucleoside triphosphates as substrates
Msa0187120	group2_1	1845179	1846827	up	Pentatricopeptide repeat-containing protein
Msa0187820	group2_1	2579784	2581261	up	Protein ASPARTIC PROTEASE IN GUARD CELL
Msa0373600	group3_1	72662611	72667792	down	Trihelix transcription factor
Msa0709280	group5_1	409141	412776	up	RNA-binding protein NOB1
Msa1221470	group8_1	85057534	85059855	down	Belongs to the tetraspanin (TM4SF) family
[truncated: 735 more rows]
