# Supplementary material for: Transcriptome and GWAS Analyses Reveal Candidate Gene for Root Traits of Alfalfa during Germination under Salt Stress
Source: Int J Mol Sci. 2023 Mar 27;24(7):6271. doi: 10.3390/ijms24076271 (PMC10094355; doi:10.3390/ijms24076271)
Supplement: Supplementary file 1 [file ijms-24-06271-s001.zip › Table S9.xls]

## Sheet: Sheet1
Table S9: Candidate genes identified via GWAS and a transcriptomic analysi
SNP	Gene ID	chr	Pos_S	Pos_E	DEG in salt1	DEG in salt2	DEG in salt3	DEG in salt4	DEG in salt5	DEG in salt6
chr5__57750975	Msa0739440	5	57730167	57742976	No	No	No	No	No	No
	Msa0739450	5	57751208	57759911	No	No	No	No	No	No
	Msa0739460	5	57766508	57768872	No	No	No	Yes	Yes	Yes
chr5__62773359	Msa0742780	5	62753000	62757363	No	No	No	No	No	No
	Msa0742790	5	62762371	62768496	No	No	No	No	No	No
	Msa0742800	5	62791227	62791748	No	No	No	No	No	No
	Msa0742810	5	62792122	62793021	No	No	No	No	No	No
chr7__14539317	Msa1010920	7	14516513	14521629	No	No	No	No	No	No
	Msa1010930	7	14535308	14536389	No	No	No	No	No	No
chr8__75617830	Msa1214810	8	75605010	75610297	No	No	No	No	No	No
	Msa1214820	8	75612013	75612452	No	No	No	No	No	No
	Msa1214830	8	75621956	75623129	No	No	No	No	No	No
	Msa1214840	8	75623625	75633130	No	No	No	No	No	No
chr4__109615	Msa0527650	4	89536	90215	No	No	No	No	No	No
	Msa0527660	4	90708	93294	No	No	No	No	No	No
chr5__6887597	Msa0714230	5	6873317	6877411	No	No	No	No	No	Yes
	Msa0714240	5	6879685	6881982	No	No	No	No	No	No
	Msa0714250	5	6886271	6888398	No	No	No	No	No	No
	Msa0714260	5	6888401	6889317	No	No	No	No	No	No
	Msa0714270	5	6891852	6906116	No	No	No	No	Yes	Yes
chr6__51469805	Msa0887930	6	51459423	51462311	No	No	No	No	No	No
	Msa0887940	6	51463658	51466370	No	No	No	No	No	No
chr1__62237427/chr1__62237419	Msa0034280	1	62216491	62220458	No	No	No	No	No	Yes
	Msa0034290	1	62221967	62232682	No	No	No	No	No	No
	Msa0034300	1	62237209	62237949	No	No	No	No	No	No
	Msa0034310	1	62255405	62257689	No	No	No	No	Yes	No
chr7__76513233	Msa1039340	7	76490382	76494289	No	No	No	No	No	No
	Msa1039350	7	76501366	76510659	No	No	No	No	No	No
	Msa1039360	7	76516768	76521679	No	No	No	No	No	No
	Msa1039370	7	76523445	76528528	No	No	No	No	No	No
	Msa1039380	7	76528761	76529552	No	No	No	No	No	No
	Msa1039390	7	76531313	76532056	No	No	No	No	No	Yes
chr6__22380159	Msa0879710	6	22357164	22362137	No	No	No	No	No	No
	Msa0879720	6	22386879	22392236	No	No	No	No	No	No
chr1__58053116	Msa0031310	1	58027848	58038391	No	No	No	No	No	No
	Msa0031320	1	58052632	58055372	No	No	No	No	No	No
	Msa0031330	1	58057370	58062931	No	No	No	No	No	No
	Msa0031340	1	58065515	58072323	No	No	No	No	No	No
chr3__21157879	Msa0352350	3	21157821	21164393	No	No	No	No	No	No
	Msa0352360	3	21164565	21170591	No	No	No	No	No	No
	Msa0352370	3	21173244	21173709	No	No	No	No	No	No
chr3__47240631	Msa0359550	3	47249696	47251984	No	No	No	No	No	No
chr5__65228093	Msa0744440	5	65222752	65225206	No	No	No	No	No	No
chr1__45355389	Msa0023730	1	45336616	45338912	No	No	No	No	No	No
chr7__68231494	Msa1033190	7	68210903	68211766	No	No	No	No	No	No
	Msa1033200	7	68226878	68231102	No	No	No	No	No	No
	Msa1033210	7	68243892	68247109	No	No	No	No	No	Yes
chr8__25061188	Msa1186600	8	25041351	25051969	No	No	No	No	No	No
chr3__68865982	Msa0370920	3	68846934	68851167	No	No	No	No	No	No
	Msa0370930	3	68859299	68860806	No	No	No	No	No	No
	Msa0370950	3	68867605	68868268	No	No	No	No	No	No
	Msa0370960	3	68869360	68870408	No	No	No	No	No	No
	Msa0370970	3	68871864	68872782	No	No	No	No	No	No
	Msa0370980	3	68878306	68879640	No	No	No	No	No	No
	Msa0370990	3	68880319	68883974	No	No	No	No	No	No
chr7__51705854	Msa1023620	7	51692736	51698791	No	No	No	No	No	No
	Msa1023630	7	51707616	51711206	No	No	No	No	No	No
	Msa1023640	7	51713793	51714261	No	No	No	No	Yes	No
	Msa1023650	7	51718580	51721704	No	No	No	No	No	No
chr7__38539901	Msa1018520	7	38536051	38536869	No	No	No	No	No	No
chr4__44508588	Msa0549380	4	44490779	44495349	No	No	No	No	No	No
	Msa0549390	4	44497578	44505090	No	No	No	No	No	No
	Msa0549400	4	44526024	44530594	No	No	No	No	No	No
chr3__381023	Msa0342490	3	363095	363835	No	No	No	No	No	No
	Msa0342500	3	364205	414499	No	No	No	No	No	No
chr6__758306	Msa0867660	6	754009	755494	No	No	No	No	No	No
	Msa0867670	6	760403	760938	No	No	No	No	No	No
	Msa0867680	6	761030	763960	No	No	No	No	Yes	No
	Msa0867690	6	764075	765926	No	No	No	No	No	No
	Msa0867700	6	771283	771750	No	No	No	No	No	No
	Msa0867710	6	772094	772871	No	No	No	No	No	No
chr4__61741260	Msa0562070	4	61721686	61725247	No	No	No	No	No	No
	Msa0562080	4	61727017	61729789	No	No	No	No	No	No
	Msa0562090	4	61732775	61733343	No	No	No	No	No	No
	Msa0562100	4	61733389	61735088	No	No	No	No	No	No
	Msa0562110	4	61735111	61736106	No	No	No	No	No	No
	Msa0562120	4	61738023	61746035	No	No	No	No	No	No
	Msa0562130	4	61755944	61768450	No	No	No	No	No	No
chr5__41320598	Msa0731100	5	41307316	41310661	No	No	No	No	No	No
chr8__17202446	Msa1182170	8	17199134	17205260	No	No	No	No	No	No
	Msa1182180	8	17207942	17215125	No	No	No	No	No	No
	Msa1182190	8	17216884	17219926	No	No	No	No	No	No
chr2__77646538/chr2__77646559/chr2__77646561	Msa0227030	2	77629218	77630855	No	No	No	No	No	No
	Msa0227040	2	77637937	77648251	No	No	No	No	No	No
	Msa0227050	2	77647165	77651378	No	No	No	No	No	No
	Msa0227060	2	77652036	77661465	No	No	No	No	No	No
	Msa0227070	2	77664869	77665664	No	No	No	No	No	No
chr4__18552551	Msa0538810	4	18547091	18554794	No	No	No	No	No	No
	Msa0538820	4	18554905	18556784	No	No	No	No	No	No
chr2__23607607	Msa0201740	2	23625502	23626041	No	No	No	No	No	No
chr1__8903020	Msa0006120	1	8884164	8887693	No	No	No	No	No	No
	Msa0006130	1	8894102	8898116	No	No	No	No	No	No
	Msa0006140	1	8899614	8916716	No	No	No	No	No	No
	Msa0006150	1	8919086	8923344	Yes	No	No	No	Yes	Yes
chr3__92730129	Msa0388290	3	92711404	92717145	No	No	No	No	Yes	Yes
	Msa0388300	3	92717613	92724850	No	No	No	No	No	No
	Msa0388310	3	92737564	92742212	No	No	No	No	No	No
	Msa0388320	3	92744234	92746280	No	No	No	No	No	No
chr4__64645604	Msa0564110	4	64640358	64643625	No	No	No	No	No	No
	Msa0564120	4	64647727	64652000	No	No	No	No	No	No
chr3__3429139/chr3__3429143	Msa0344630	3	3407671	3412920	No	No	No	No	No	No
	Msa0344640	3	3431173	3433814	No	No	No	No	No	No
	Msa0344650	3	3441782	3452279	No	No	No	No	No	No
